# Supplementary material for: Dipotassium tris­odium triphosphate, K2Na3P3O10
Source: Acta Crystallogr Sect E Struct Rep Online. 2012 Apr 18;68(Pt 5):i31. doi: 10.1107/S1600536812014894 (PMC3344285; doi:10.1107/S1600536812014894)
Supplement: Supplementary file 1 [file e-68-00i31-sup1.cif]

##############################################################################
#                                                                            #
# This CIF contains the data in a paper accepted for publication in          #
# Acta Crystallographica Section E. It conforms to the requirements of       #
# Notes for Authors for Acta Crystallographica Section E, and has been       #
# peer reviewed under the auspices of the IUCr Commission on Journals.       #
#                                                                            #
# Full details of the Crystallographic Information File format               #
# are given in the paper "The Crystallographic Information File (CIF):       #
# a New Standard Archive File for Crystallography" by S. R. Hall, F. H.      #
# Allen and I. D. Brown [Acta Cryst. (1991), A47, 655-685].                  #
#                                                                            #
# The current version of the core CIF dictionary is obtainable from          #
# ftp://ftp.iucr.org/pub/cif_core.dic.                                       #
#                                                                            #
# Software is freely available for graphical display of the structure(s)     #
# in this CIF. For information consult the CIF software page                 #
# http://www.iucr.org/resources/cif/software.                                #
#                                                                            #
# This file may be used for bona fide research purposes within the           #
# scientific community so long as proper attribution is given to the journal # 
# article from which it was obtained.                                        #
#                                                                            #
##############################################################################
data_I
_audit_creation_method     SHELXL-97
_chemical_name_systematic
;
Dipotassium trisodium triphosphate
;
_chemical_name_common     ?
_chemical_formula_moiety     ?
_chemical_formula_sum     'K2 Na3 O10 P3'
_chemical_formula_structural     'K2 Na3 P3 O10'
_chemical_formula_iupac     'K2 Na3 P3 O10'
_chemical_formula_weight     400.08
_chemical_melting_point     ?
_symmetry_cell_setting     monoclinic
_symmetry_space_group_name_H-M     'C 2/c'
_symmetry_space_group_name_Hall     '-c 2yc'
loop_
    _symmetry_equiv_pos_as_xyz
    'x, y, z'
    '-x, y, -z+1/2'
    'x+1/2, y+1/2, z'
    '-x+1/2, y+1/2, -z+1/2'
    '-x, -y, -z'
    'x, -y, z-1/2'
    '-x+1/2, -y+1/2, -z'
    'x+1/2, -y+1/2, z-1/2'
_cell_length_a     9.8866(4)
_cell_length_b     5.6332(2)
_cell_length_c     18.6577(8)
_cell_angle_alpha     90.00
_cell_angle_beta     96.199(3)
_cell_angle_gamma     90.00
_cell_volume     1033.03(7)
_cell_formula_units_Z     4
_cell_measurement_reflns_used     2830
_cell_measurement_theta_min     4.15
_cell_measurement_theta_max     38.3
_cell_measurement_temperature     296(2)
_exptl_crystal_description     Block
_exptl_crystal_colour     colourless
_exptl_crystal_size_max     0.19
_exptl_crystal_size_mid     0.14
_exptl_crystal_size_min     0.10
_exptl_crystal_density_diffrn     2.572
_exptl_crystal_density_meas     ?
_exptl_crystal_density_method     'not measured'
_exptl_crystal_F_000     784
_exptl_absorpt_coefficient_mu     1.550
_exptl_absorpt_correction_type     multi-scan
_exptl_absorpt_process_details     '(SADABS; Sheldrick, 1999)'
_exptl_absorpt_correction_T_min     0.511
_exptl_absorpt_correction_T_max     0.638
_exptl_special_details     ?
_diffrn_ambient_temperature     296(2)
_diffrn_radiation_type     MoK\a
_diffrn_radiation_wavelength     0.71073
_diffrn_radiation_source     'fine-focus sealed tube'
_diffrn_radiation_monochromator     graphite
_diffrn_measurement_device_type     'Bruker APEXII CCD detector'
_diffrn_measurement_method     '\w and \f scans'
_diffrn_detector_area_resol_mean     ?
_diffrn_reflns_number     12463
_diffrn_reflns_av_R_equivalents     0.0321
_diffrn_reflns_av_sigmaI/netI     0.0324
_diffrn_reflns_theta_min     4.15
_diffrn_reflns_theta_max     38.30
_diffrn_reflns_theta_full     38.30
_diffrn_measured_fraction_theta_max     0.994
_diffrn_measured_fraction_theta_full     0.994
_diffrn_reflns_limit_h_min     -17
_diffrn_reflns_limit_h_max     17
_diffrn_reflns_limit_k_min     -8
_diffrn_reflns_limit_k_max     9
_diffrn_reflns_limit_l_min     -32
_diffrn_reflns_limit_l_max     32
_refine_special_details
;
Refinement of <i>F</i>^2^ against all reflections. The weighted <i>R</i>-factor
<i>wR</i> and goodness of fit <i>S</i> are based on <i>F</i>^2^, conventional
<i>R</i>-factors <i>R</i> are based on <i>F</i>, with <i>F</i> set to zero for
negative <i>F</i>^2^. The threshold expression of <i>F</i>^2^ >
2\s(<i>F</i>^2^) is used only for calculating <i>R</i>-factors(gt) <i>etc</i>.
and is not relevant to the choice of reflections for refinement.
<i>R</i>-factors based on <i>F</i>^2^ are statistically about twice as large
as those based on <i>F</i>, and <i>R</i>- factors based on all data will be
even larger.
;
_reflns_number_total     2830
_reflns_number_gt     2136
_reflns_threshold_expression     I>2\s(I)
_refine_ls_structure_factor_coef     Fsqd
_refine_ls_matrix_type     full
_refine_ls_R_factor_all     0.0505
_refine_ls_R_factor_gt     0.0320
_refine_ls_wR_factor_gt     0.0738
_refine_ls_wR_factor_ref     0.0795
_refine_ls_goodness_of_fit_ref     1.078
_refine_ls_restrained_S_all     1.078
_refine_ls_number_reflns     2830
_refine_ls_number_parameters     85
_refine_ls_number_restraints     0
_refine_ls_weighting_scheme     calc
_refine_ls_weighting_details
         'calc w=1/[\s^2^(Fo^2^)+(0.0334P)^2^+0.7541P] where P=(Fo^2^+2Fc^2^)/3'
_atom_sites_solution_primary     direct
_atom_sites_solution_secondary     difmap
_refine_ls_shift/su_max     0.001
_refine_ls_shift/su_mean     0.000
_refine_diff_density_max     0.632
_refine_diff_density_min     -0.974
_refine_ls_extinction_method     'SHELXL97 (Sheldrick, 2008)'
_refine_ls_extinction_coef     0.0011(3)
_refine_ls_extinction_expression
                                  'Fc^*^=kFc[1+0.001xFc^2^\l^3^/sin(2\q)]^-1/4^'
loop_
    _atom_type_symbol
    _atom_type_description
    _atom_type_scat_dispersion_real
    _atom_type_scat_dispersion_imag
    _atom_type_scat_source
    'O' 'O' 0.0106 0.0060
                         'International Tables Vol C Tables 4.2.6.8 and 6.1.1.4'
    'Na' 'Na' 0.0362 0.0249
                         'International Tables Vol C Tables 4.2.6.8 and 6.1.1.4'
    'P' 'P' 0.1023 0.0942
                         'International Tables Vol C Tables 4.2.6.8 and 6.1.1.4'
    'K' 'K' 0.2009 0.2494
                         'International Tables Vol C Tables 4.2.6.8 and 6.1.1.4'
_computing_data_collection     'APEX2 (Bruker, 2005)'
_computing_cell_refinement     'SAINT (Bruker, 2005)'
_computing_data_reduction     'SAINT (Bruker, 2005)'
_computing_structure_solution     'SHELXS97 (Sheldrick, 2008)'
_computing_structure_refinement     'SHELXL97 (Sheldrick, 2008)'
_computing_molecular_graphics
           'ORTEP-3 for Windows (Farrugia,1997) and DIAMOND (Brandenburg, 2006)'
_computing_publication_material     'WinGX (Farrugia, 1999)'
loop_
    _atom_site_type_symbol
    _atom_site_label
    _atom_site_fract_x
    _atom_site_fract_y
    _atom_site_fract_z
    _atom_site_U_iso_or_equiv
    _atom_site_adp_type
    _atom_site_calc_flag
    _atom_site_refinement_flags
    _atom_site_occupancy
    _atom_site_symmetry_multiplicity
    _atom_site_disorder_assembly
    _atom_site_disorder_group
    K K1 0.09445(3) 0.27218(6) 0.57736(2) 0.02014(8) Uani d . 1 1 . .
    P P1 0.06781(3) 0.22944(6) 0.398705(18) 0.00976(7) Uani d . 1 1 . .
    P P2 0.0000 0.09573(9) 0.2500 0.01288(10) Uani d S 1 2 . .
    Na Na1 0.21820(7) -0.30829(11) 0.32759(3) 0.01917(13) Uani d . 1 1 . .
    Na Na2 0.2500 -0.2500 0.5000 0.01344(15) Uani d S 1 2 . .
    O O1 -0.07276(11) 0.22433(19) 0.42318(6) 0.0184(2) Uani d . 1 1 . .
    O O2 0.15106(10) 0.44080(18) 0.42676(5) 0.01569(19) Uani d . 1 1 . .
    O O3 0.14234(10) -0.00428(18) 0.40638(6) 0.01571(19) Uani d . 1 1 . .
    O O4 0.04508(11) 0.28577(18) 0.31142(5) 0.01663(19) Uani d . 1 1 . .
    O O5 -0.12023(12) -0.0419(2) 0.26927(6) 0.0231(2) Uani d . 1 1 . .
loop_
    _atom_site_aniso_label
    _atom_site_aniso_U_11
    _atom_site_aniso_U_22
    _atom_site_aniso_U_33
    _atom_site_aniso_U_12
    _atom_site_aniso_U_13
    _atom_site_aniso_U_23
    K1 0.01413(13) 0.01460(13) 0.03200(18) 0.00043(10) 0.00389(11) 0.00128(11)
    P1 0.00897(13) 0.00981(14) 0.01046(14) 0.00010(10) 0.00091(10) -0.00060(10)
    P2 0.0142(2) 0.0135(2) 0.0108(2) 0.000 0.00129(15) 0.000
    Na1 0.0199(3) 0.0173(3) 0.0212(3) 0.0060(2) 0.0062(2) 0.0047(2)
    Na2 0.0132(3) 0.0131(4) 0.0139(3) -0.0003(3) 0.0008(3) -0.0006(3)
    O1 0.0136(4) 0.0187(5) 0.0244(5) -0.0006(4) 0.0090(4) -0.0020(4)
    O2 0.0151(4) 0.0140(4) 0.0174(4) -0.0028(3) -0.0007(3) -0.0041(3)
    O3 0.0162(4) 0.0126(4) 0.0180(4) 0.0044(3) 0.0003(3) 0.0015(3)
    O4 0.0239(5) 0.0159(4) 0.0095(4) -0.0021(4) -0.0010(3) 0.0012(3)
    O5 0.0238(5) 0.0246(5) 0.0216(5) -0.0107(4) 0.0056(4) 0.0005(4)
_geom_special_details
;
All s.u.'s (except the s.u. in the dihedral angle between two l.s. planes) are
estimated using the full covariance matrix. The cell s.u.'s are taken into
account individually in the estimation of s.u.'s in distances, angles and
torsion angles; correlations between s.u.'s in cell parameters are only used
when they are defined by crystal symmetry. An approximate (isotropic)
treatment of cell s.u.'s is used for estimating s.u.'s involving l.s. planes.
;
loop_
    _geom_bond_atom_site_label_1
    _geom_bond_atom_site_label_2
    _geom_bond_site_symmetry_2
    _geom_bond_distance
    _geom_bond_publ_flag
    K1 O2 7_556 2.7960(11) ?
    K1 O1 5_556 2.8051(11) ?
    K1 O3 5_556 2.8291(11) ?
    K1 O1 5_566 2.8443(11) ?
    K1 O3 7_556 2.8987(11) ?
    K1 O2 5_566 2.9106(11) ?
    K1 O2 . 3.0740(11) ?
    K1 O5 5_556 3.1272(12) ?
    P1 O3 . 1.5080(10) ?
    P1 O2 . 1.5086(10) ?
    P1 O1 . 1.5092(11) ?
    P1 O4 . 1.6506(10) ?
    P2 O5 . 1.4951(11) ?
    P2 O5 2 1.4951(11) ?
    P2 O4 . 1.5961(11) ?
    P2 O4 2 1.5961(11) ?
    Na1 O5 3_545 2.4172(14) ?
    Na1 O3 . 2.4278(12) ?
    Na1 O5 2 2.4655(13) ?
    Na1 O2 1_545 2.4753(12) ?
    Na1 O1 3_545 2.5864(13) ?
    Na1 O4 1_545 2.8527(13) ?
    Na2 O2 1_545 2.3599(10) ?
    Na2 O2 7_556 2.3599(10) ?
    Na2 O1 5_556 2.3850(10) ?
    Na2 O1 3_545 2.3850(10) ?
    Na2 O3 . 2.3871(10) ?
    Na2 O3 7_546 2.3871(10) ?
loop_
    _geom_angle_atom_site_label_1
    _geom_angle_atom_site_label_2
    _geom_angle_atom_site_label_3
    _geom_angle_site_symmetry_1
    _geom_angle_site_symmetry_3
    _geom_angle
    _geom_angle_publ_flag
    O2 K1 O1 7_556 5_556 68.95(3) ?
    O2 K1 O3 7_556 5_556 122.11(3) ?
    O1 K1 O3 5_556 5_556 53.46(3) ?
    O2 K1 O1 7_556 5_566 119.70(3) ?
    O1 K1 O1 5_556 5_566 171.32(4) ?
    O3 K1 O1 5_556 5_566 117.99(3) ?
    O2 K1 O3 7_556 7_556 52.85(3) ?
    O1 K1 O3 5_556 7_556 121.17(3) ?
    O3 K1 O3 5_556 7_556 166.73(4) ?
    O1 K1 O3 5_566 7_556 67.49(3) ?
    O2 K1 O2 7_556 5_566 171.11(4) ?
    O1 K1 O2 5_556 5_566 119.38(3) ?
    O3 K1 O2 5_556 5_566 66.53(3) ?
    O1 K1 O2 5_566 5_566 51.95(3) ?
    O3 K1 O2 7_556 5_566 119.27(3) ?
    O2 K1 O2 7_556 . 81.62(3) ?
    O1 K1 O2 5_556 . 109.04(3) ?
    O3 K1 O2 5_556 . 119.82(3) ?
    O1 K1 O2 5_566 . 73.13(3) ?
    O3 K1 O2 7_556 . 72.92(3) ?
    O2 K1 O2 5_566 . 92.17(3) ?
    O2 K1 O5 7_556 5_556 82.10(3) ?
    O1 K1 O5 5_556 5_556 65.69(3) ?
    O3 K1 O5 5_556 5_556 70.56(3) ?
    O1 K1 O5 5_566 5_556 114.55(3) ?
    O3 K1 O5 7_556 5_556 96.19(3) ?
    O2 K1 O5 5_566 5_556 103.88(3) ?
    O2 K1 O5 . 5_556 163.68(3) ?
    O2 K1 O1 7_556 . 108.73(3) ?
    O1 K1 O1 5_556 . 83.10(3) ?
    O3 K1 O1 5_556 . 72.27(3) ?
    O1 K1 O1 5_566 . 92.86(3) ?
    O3 K1 O1 7_556 . 120.50(3) ?
    O2 K1 O1 5_566 . 70.83(3) ?
    O2 K1 O1 . . 47.59(3) ?
    O5 K1 O1 5_556 . 141.07(3) ?
    O3 P1 O2 . . 114.42(6) ?
    O3 P1 O1 . . 114.27(6) ?
    O2 P1 O1 . . 113.31(6) ?
    O3 P1 O4 . . 105.94(6) ?
    O2 P1 O4 . . 101.64(6) ?
    O1 P1 O4 . . 105.69(6) ?
    O5 P2 O5 . 2 117.54(10) ?
    O5 P2 O4 . . 110.04(6) ?
    O5 P2 O4 2 . 110.66(6) ?
    O5 P2 O4 . 2 110.66(6) ?
    O5 P2 O4 2 2 110.04(6) ?
    O4 P2 O4 . 2 95.75(8) ?
    O5 Na1 O3 3_545 . 156.77(5) ?
    O5 Na1 O5 3_545 2 103.17(3) ?
    O3 Na1 O5 . 2 83.79(4) ?
    O5 Na1 O2 3_545 1_545 105.62(4) ?
    O3 Na1 O2 . 1_545 79.92(4) ?
    O5 Na1 O2 2 1_545 141.23(5) ?
    O5 Na1 O1 3_545 3_545 80.29(4) ?
    O3 Na1 O1 . 3_545 78.96(4) ?
    O5 Na1 O1 2 3_545 133.13(5) ?
    O2 Na1 O1 1_545 3_545 77.52(4) ?
    O5 Na1 O4 3_545 1_545 86.22(4) ?
    O3 Na1 O4 . 1_545 114.11(4) ?
    O5 Na1 O4 2 1_545 103.10(4) ?
    O2 Na1 O4 1_545 1_545 54.20(3) ?
    O1 Na1 O4 3_545 1_545 123.75(4) ?
    O2 Na2 O2 1_545 7_556 180.0 ?
    O2 Na2 O1 1_545 5_556 96.16(4) ?
    O2 Na2 O1 7_556 5_556 83.85(4) ?
    O2 Na2 O1 1_545 3_545 83.85(4) ?
    O2 Na2 O1 7_556 3_545 96.15(4) ?
    O1 Na2 O1 5_556 3_545 180.0000(10)
                                     ?
    O2 Na2 O3 1_545 . 83.11(3) ?
    O2 Na2 O3 7_556 . 96.89(3) ?
    O1 Na2 O3 5_556 . 96.09(4) ?
    O1 Na2 O3 3_545 . 83.91(4) ?
    O2 Na2 O3 1_545 7_546 96.89(3) ?
    O2 Na2 O3 7_556 7_546 83.11(3) ?
    O1 Na2 O3 5_556 7_546 83.91(4) ?
    O1 Na2 O3 3_545 7_546 96.09(4) ?
    O3 Na2 O3 . 7_546 180.00(4) ?
data_global
_journal_date_recd_electronic     2012-04-03
_journal_date_accepted     2012-04-04
_journal_name_full     'Acta Crystallographica, Section E'
_journal_year     2012
_journal_volume     68
_journal_issue      5
_journal_page_first     i31
_journal_page_last     i31
_journal_paper_category     QI
_journal_paper_doi     10.1107/S1600536812014894
_journal_coeditor_code     BT5872
_publ_contact_author_name     'Mohammed Lamire'
_publ_contact_author_address
;
Laboratoire de Physico-Chimie des Mat\'eriaux Inorganiques
Facult\'e des Sciences A\"in Chock, Casablanca, Morocco
;
_publ_contact_author_email     'm_lamire@yahoo.fr'
_publ_contact_author_fax     '00 (212) 5 37 71 37 80'
_publ_contact_author_phone     '00 (212) 6 61 00 00 00'
_publ_section_title
;
Dipotassium trisodium triphosphate, K~2~Na~3~P~3~O~10~
;
loop_
    _publ_author_name
    _publ_author_footnote
    _publ_author_address
    'Moutataouia, Meryem' .
;
Laboratoire de Physico-Chimie des Mat\'eriaux Inorganiques
Facult\'e des Sciences A\"in Chock, Casablanca, Morocco
;
    'Lamire, Mohammed' .
;
Laboratoire de Physico-Chimie des Mat\'eriaux Inorganiques
Facult\'e des Sciences A\"in Chock, Casablanca, Morocco
;
    'Saadi, Mohamed' .
;
Laboratoire de Chimie du Solide Appliqu\'ee, Facult\'e des Sciences,
Universit\'e Mohammed V-Agdal, Avenue Ibn Batouta, BP 1014, Rabat,
Morocco
;
    'El Ammari, Lahcen' .
;
Laboratoire de Chimie du Solide Appliqu\'ee, Facult\'e des Sciences,
Universit\'e Mohammed V-Agdal, Avenue Ibn Batouta, BP 1014, Rabat,
Morocco
;
_iucr_refine_instructions_details
;
TITL EL_LAMIRE_LA2 in C2/c
CELL 0.71073   9.8866   5.6332  18.6577  90.000  96.199  90.000
ZERR    4.00   0.0004   0.0002   0.0008   0.000   0.003   0.000
LATT 7
SYMM -X, Y, 0.5-Z
SFAC O  Na P  K
UNIT 40 12 12 8
L.S. 10
OMIT 0 0 2
ACTA
BOND
FMAP 2
PLAN 10
TEMP 23.000
WGHT    0.033400    0.754100
EXTI    0.001081
FVAR       0.32085
MOLE 1
K1    4    0.094451    0.272178    0.577356    11.00000    0.01413    0.01460 =
         0.03200    0.00128    0.00389    0.00043
P1    3    0.067811    0.229435    0.398705    11.00000    0.00897    0.00981 =
         0.01046   -0.00060    0.00091    0.00010
P2    3    0.000000    0.095732    0.250000    10.50000    0.01425    0.01352 =
         0.01085    0.00000    0.00129    0.00000
NA1   2    0.218198   -0.308286    0.327594    11.00000    0.01987    0.01731 =
         0.02122    0.00468    0.00625    0.00596
NA2   2    0.250000   -0.250000    0.500000    10.50000    0.01318    0.01310 =
         0.01392   -0.00060    0.00085   -0.00027
O1    1   -0.072757    0.224327    0.423179    11.00000    0.01356    0.01869 =
         0.02435   -0.00199    0.00902   -0.00064
O2    1    0.151059    0.440796    0.426763    11.00000    0.01510    0.01402 =
         0.01740   -0.00408   -0.00071   -0.00277
O3    1    0.142343   -0.004279    0.406382    11.00000    0.01619    0.01257 =
         0.01803    0.00150    0.00027    0.00435
O4    1    0.045079    0.285773    0.311417    11.00000    0.02386    0.01588 =
         0.00954    0.00119   -0.00102   -0.00212
O5    1   -0.120226   -0.041878    0.269270    11.00000    0.02384    0.02461 =
         0.02155    0.00046    0.00562   -0.01067
HKLF 4
REM  EL_LAMIRE_LA2 in C2/c
REM R1 =  0.0320 for   2136 Fo > 4sig(Fo)  and  0.0505 for all   2830 data
REM     85 parameters refined using      0 restraints
END
WGHT      0.0334      0.7543
REM Highest difference peak  0.632,  deepest hole -0.974,  1-sigma level  0.112
Q1    1   0.1089  0.2938  0.6102  11.00000  0.05    0.63
Q2    1   0.2169 -0.3339  0.3060  11.00000  0.05    0.60
Q3    1   0.2403 -0.2257  0.3272  11.00000  0.05    0.54
Q4    1   0.2385 -0.3597  0.3458  11.00000  0.05    0.49
Q5    1   0.1147  0.1033  0.4072  11.00000  0.05    0.49
Q6    1   0.1836 -0.2442  0.3308  11.00000  0.05    0.48
Q7    1   0.1148  0.3309  0.4207  11.00000  0.05    0.47
Q8    1   0.0003  0.2320  0.4184  11.00000  0.05    0.46
Q9    1  -0.0748 -0.1169  0.2579  11.00000  0.05    0.44
Q10   1  -0.0055  0.2627  0.3222  11.00000  0.05    0.41
;
