# Supplementary material for: Dipotassium tris­odium triphosphate, K2Na3P3O10
Source: Acta Crystallogr Sect E Struct Rep Online. 2012 Apr 18;68(Pt 5):i31. doi: 10.1107/S1600536812014894 (PMC3344285; doi:10.1107/S1600536812014894)
Supplement: Supplementary file 2 [file e-68-00i31-Isup2.hkl]

#
# h,k,l, Fc-squared, Fo-squared, sigma(Fo-squared) and status flag
#
data_I
_shelx_title ' EL_LAMIRE_LA2 in C2/c'
_shelx_refln_list_code          4
_shelx_F_calc_maximum      309.77
_exptl_crystal_F_000       784.00
_reflns_d_resolution_high  0.5734
 
loop_
 _symmetry_equiv_pos_as_xyz
 'x, y, z'
 '-x, y, -z+1/2'
 'x+1/2, y+1/2, z'
 '-x+1/2, y+1/2, -z+1/2'
 '-x, -y, -z'
 'x, -y, z-1/2'
 '-x+1/2, -y+1/2, -z'
 'x+1/2, -y+1/2, z-1/2'
 
_cell_length_a     9.8866
_cell_length_b     5.6332
_cell_length_c    18.6577
_cell_angle_alpha  90.000
_cell_angle_beta   96.199
_cell_angle_gamma  90.000
 
_shelx_F_squared_multiplier     1.000
 
loop_
 _refln_index_h
 _refln_index_k
 _refln_index_l
 _refln_F_squared_calc
 _refln_F_squared_meas
 _refln_F_squared_sigma
 _refln_observed_status
   2   0   0    13715.37    12602.70    159.83 o
   4   0   0     6095.24     6667.50     77.72 o
   6   0   0    17286.14    16981.97    286.17 o
   8   0   0        2.63      -18.60     18.60 o
  10   0   0       57.00       94.19     16.01 o
  12   0   0     2220.21     2166.15     60.03 o
  14   0   0     1803.44     1607.78     57.94 o
  16   0   0        2.31       -1.92     25.87 o
   1   1   0     5568.15     5464.20    100.77 o
   3   1   0      473.72      404.77     20.91 o
   5   1   0      370.22      430.79     10.46 o
   7   1   0     2072.93     1947.97     26.47 o
   9   1   0      331.97      381.40     26.52 o
  11   1   0       52.69       64.47     15.90 o
  13   1   0       33.64       36.15     15.22 o
  15   1   0      466.34      478.77     27.71 o
  17   1   0      164.17      166.13     27.40 o
   0   2   0    50337.63    48980.57    474.87 o
   2   2   0     5355.72     5504.05     42.85 o
   4   2   0     3002.25     3403.73     36.55 o
   6   2   0    41402.16    40364.86    313.54 o
   8   2   0     7521.21     7272.97     71.65 o
  10   2   0      294.98      290.32     19.45 o
  12   2   0     1484.90     1483.32     44.99 o
  14   2   0        9.60       30.29     16.91 o
  16   2   0       11.87      -24.31     24.31 o
   1   3   0     1736.05     1764.26     20.66 o
   3   3   0     4062.74     4274.35     37.52 o
   5   3   0        2.39       -3.37      8.37 o
   7   3   0       10.48       17.63      8.78 o
   9   3   0     1730.69     1701.34     40.15 o
  11   3   0      197.10      243.71     27.14 o
  13   3   0      175.53      200.05     24.56 o
  15   3   0      298.53      312.37     37.29 o
   0   4   0    34027.55    33142.02    432.68 o
   2   4   0      628.20      653.40     16.28 o
   4   4   0     4446.57     4189.63     44.16 o
   6   4   0    12525.07    12373.30    135.58 o
   8   4   0     1016.66     1032.72     29.10 o
  10   4   0      445.42      468.50     27.54 o
  12   4   0      445.14      516.53     32.82 o
  14   4   0       79.63      123.12     28.77 o
   1   5   0      360.75      394.64     15.65 o
   3   5   0      439.27      447.16     16.64 o
   5   5   0     1148.39     1050.78     27.09 o
   7   5   0       18.21        3.36     15.00 o
   9   5   0     3459.27     3452.83     73.54 o
  11   5   0      620.51      664.80     38.74 o
  13   5   0       62.93       83.46     29.07 o
   0   6   0     6486.76     6448.88    133.48 o
   2   6   0     2867.88     2917.50     44.22 o
   4   6   0        0.27      -12.87     14.08 o
   6   6   0     2135.23     2168.85     74.69 o
   8   6   0       92.60       72.24     31.02 o
  10   6   0      135.48       89.16     46.34 o
  12   6   0     1500.52     1445.18    122.92 o
   1   7   0       40.71       46.25     19.73 o
   3   7   0     1295.19     1245.64     45.67 o
   5   7   0       84.45       87.76     21.39 o
   7   7   0      237.03      260.52     40.69 o
   9   7   0      335.89      422.33    102.20 o
  11   7   0       17.05       11.75     37.61 o
   0   8   0      482.84      433.77     62.37 o
   2   8   0      322.16      333.60     34.86 o
   4   8   0      104.03       98.43     28.11 o
   6   8   0      532.14      487.89     52.63 o
   8   8   0       17.35        4.25     43.96 o
   1   9   0      113.47      129.44     41.27 o
   3   9   0        3.71        1.23     29.04 o
   5   9   0      223.16      247.25     71.01 o
 -17   1   1      103.51       87.75     21.66 o
 -15   1   1     2031.86     1959.21     46.29 o
 -13   1   1      707.48      691.58     30.86 o
 -11   1   1      194.43      213.82     32.33 o
  -9   1   1    15027.23    14615.92    195.74 o
  -7   1   1       21.07       25.46      5.81 o
  -5   1   1        5.72        2.15      5.14 o
  -3   1   1    95957.06   100494.12   1355.79 o
  -1   1   1    13281.36    12346.17    110.89 o
   1   1   1     3651.15     3789.63     47.38 o
   3   1   1     7255.47     6272.46     56.31 o
   5   1   1       16.01       42.32      6.29 o
   7   1   1      408.13      480.29     14.06 o
   9   1   1       59.32       63.01     10.84 o
  11   1   1       30.21       27.30     12.15 o
  13   1   1       31.26       37.60     15.67 o
  15   1   1      346.06      387.77     26.84 o
 -16   2   1       20.50       24.80     23.27 o
 -14   2   1      109.94       95.81     21.71 o
 -12   2   1       97.41      111.19     25.98 o
 -10   2   1     1271.82     1270.32     36.92 o
  -8   2   1        8.73       19.04      7.33 o
  -6   2   1      658.95      869.32     24.86 o
  -4   2   1     2177.88     2148.71     25.80 o
  -2   2   1     1078.96     1341.31     15.74 o
   0   2   1     3196.78     2971.89     25.69 o
   2   2   1     2202.43     2180.90     21.57 o
   4   2   1     5270.16     5276.05     42.44 o
   6   2   1      811.26      806.40     16.28 o
   8   2   1      204.97      256.56     11.52 o
  10   2   1      673.63      698.67     22.78 o
  12   2   1      639.44      651.21     26.01 o
  14   2   1      857.83      834.27     38.06 o
  16   2   1       15.76       25.32     21.51 o
 -15   3   1      508.16      592.83     58.34 o
 -13   3   1       30.30        4.27     37.59 o
 -11   3   1      696.23      752.97     37.29 o
  -9   3   1    13271.19    13385.06    192.68 o
  -7   3   1     2786.42     2651.03     41.12 o
  -5   3   1      220.59      204.09     11.85 o
  -3   3   1    17055.57    17194.86    124.38 o
  -1   3   1       10.55       17.86      5.07 o
   1   3   1      396.32      487.38     10.19 o
   3   3   1    11717.66    10971.05     83.03 o
   5   3   1     5694.62     5424.89     51.47 o
   7   3   1      644.39      675.61     18.88 o
   9   3   1       16.89        9.05     14.72 o
  11   3   1      984.73     1070.39     52.43 o
  13   3   1      338.46      331.68     29.11 o
  15   3   1       80.14      104.01     30.92 o
 -14   4   1        0.49       -3.37     24.43 o
 -12   4   1     1097.65     1102.91     39.80 o
 -10   4   1       51.94       59.61     38.90 o
  -8   4   1       47.36       52.37     24.10 o
  -6   4   1      911.06      814.71     25.15 o
  -4   4   1     5561.81     5282.92     52.68 o
  -2   4   1     1814.16     1829.81     23.89 o
   0   4   1     5090.02     5144.67     47.20 o
   2   4   1     2124.27     2023.99     25.64 o
   4   4   1       16.11        0.44      7.66 o
   6   4   1     4018.71     3889.74     50.73 o
   8   4   1      933.59      964.45     29.63 o
  10   4   1        0.02       -5.46     17.50 o
  12   4   1      542.95      635.18     35.98 o
  14   4   1      245.07      255.65     32.50 o
 -13   5   1      234.23      206.97     31.26 o
 -11   5   1      288.57      341.22     36.23 o
  -9   5   1     3825.63     3678.19     75.51 o
  -7   5   1      490.15      615.19     63.37 o
  -5   5   1      571.74      641.41     25.88 o
  -3   5   1     7933.48     7680.49     72.37 o
  -1   5   1     1901.42     1925.43     37.78 o
   1   5   1      225.15      218.53     13.37 o
   3   5   1     3349.13     3240.87     41.60 o
   5   5   1      360.04      340.93     18.58 o
   7   5   1      232.38      309.68     22.45 o
   9   5   1       16.84       44.21     21.99 o
  11   5   1       15.58       21.18     23.75 o
  13   5   1      183.20      219.50     36.97 o
 -12   6   1       32.57       -7.10     33.26 o
 -10   6   1       51.20       20.23     55.18 o
  -8   6   1      269.52      316.81     38.17 o
  -6   6   1      211.50      236.44     47.75 o
  -4   6   1      107.67      128.05     18.67 o
  -2   6   1     1264.74     1181.06     27.80 o
   0   6   1      298.10      337.41     22.95 o
   2   6   1      173.27      239.14     16.69 o
   4   6   1       31.04       44.02     15.26 o
   6   6   1     4253.63     4348.45     84.90 o
   8   6   1      889.18      937.68     52.92 o
  10   6   1       59.66      107.23     35.53 o
  12   6   1      769.77      794.73    122.90 o
 -11   7   1        2.39      -34.95     34.95 o
  -9   7   1      278.29      357.04     45.81 o
  -7   7   1       66.86       38.69     33.18 o
  -5   7   1      773.87      783.32     48.65 o
  -3   7   1     1687.15     1649.61     51.06 o
  -1   7   1     1207.88     1203.76     39.04 o
   1   7   1      232.79      242.50     24.43 o
   3   7   1      583.67      610.28     36.28 o
   5   7   1       16.26       11.39     19.65 o
   7   7   1        3.89      -28.82     31.33 o
   9   7   1     1054.97     1107.03    160.65 o
  11   7   1       37.06       -5.86     36.74 o
  -8   8   1      441.56      488.81     50.95 o
  -6   8   1        1.51       18.35     36.33 o
  -4   8   1      142.87      128.94     28.77 o
  -2   8   1       65.46       52.84     31.12 o
   0   8   1     1804.48     1693.54     70.15 o
   2   8   1      917.59      897.85     63.71 o
   4   8   1        0.47        8.05     25.70 o
   6   8   1      607.62      639.31     54.78 o
   8   8   1       77.43       64.62     40.70 o
  -5   9   1       26.36        2.49     58.91 o
  -3   9   1       33.74       43.06     36.09 o
  -1   9   1       27.13       57.09     38.17 o
   1   9   1      123.52      112.03     41.43 o
   3   9   1      349.97      280.53     37.41 o
   5   9   1       17.94       20.63     45.90 o
 -16   0   2      604.50      640.03     43.06 o
 -14   0   2      383.26      375.67     32.65 o
 -12   0   2    12746.90    12414.79    211.52 o
 -10   0   2     1390.23     1272.25     59.38 o
  -8   0   2     7674.89     6922.74    168.99 o
  -6   0   2    29117.91    28058.14    352.37 o
  -4   0   2      565.41      391.54     20.92 o
  -2   0   2     9308.53     9811.62    214.20 o
   2   0   2      645.58      837.48     16.53 o
   4   0   2    23157.38    24962.24    277.26 o
   6   0   2      107.04      116.45      7.67 o
   8   0   2      584.68      625.68     23.49 o
  10   0   2      413.11      449.08     27.82 o
  12   0   2     1504.35     1439.16     52.17 o
  14   0   2     1092.83      993.40     53.49 o
  16   0   2        1.98       50.65     37.98 o
 -17   1   2      120.51      133.38     35.81 o
 -15   1   2       19.62       18.53     16.49 o
 -13   1   2       66.62       43.12     17.55 o
 -11   1   2      173.55      191.21     18.59 o
  -9   1   2      577.91      557.21     21.95 o
  -7   1   2     1456.16     1341.82     20.04 o
  -5   1   2      193.74      275.15     11.26 o
  -3   1   2      674.89      585.83     14.55 o
  -1   1   2     3227.97     3024.67     34.02 o
   1   1   2     7649.75     7763.78     74.36 o
   3   1   2      840.91      935.11     15.31 o
   5   1   2        4.33       -2.65      5.92 o
   7   1   2     3062.77     2926.35     46.08 o
   9   1   2      769.95      729.24     18.71 o
  11   1   2      487.33      535.77     23.01 o
  13   1   2       33.05       19.40     16.05 o
  15   1   2       19.80       13.44     22.63 o
 -16   2   2      146.36      123.86     25.58 o
 -14   2   2      725.06      740.87     77.72 o
 -12   2   2     5731.89     5379.38     93.25 o
 -10   2   2      791.73      763.52     28.51 o
  -8   2   2      103.25      109.91      7.92 o
  -6   2   2    33765.96    33834.95    247.93 o
  -4   2   2     1586.97     1589.74     19.82 o
  -2   2   2    13281.18    14047.32     99.93 o
   0   2   2     9784.97     9029.28     66.35 o
   2   2   2      689.34      800.82     15.54 o
   4   2   2      255.25      279.92      7.41 o
   6   2   2      555.42      641.73     21.98 o
   8   2   2      415.87      446.76     14.37 o
  10   2   2      527.67      542.84     18.56 o
  12   2   2        7.98       27.06     15.11 o
  14   2   2     1319.62     1239.33     69.62 o
  16   2   2       56.40       56.00     23.16 o
 -15   3   2       81.36      125.60     28.16 o
 -13   3   2      327.58      393.83     56.73 o
 -11   3   2      125.46      160.59     24.39 o
  -9   3   2      320.53      375.39     25.91 o
  -7   3   2       30.65       56.60      9.47 o
  -5   3   2      120.28      141.33     10.22 o
  -3   3   2     4496.15     4562.35     35.52 o
  -1   3   2     2833.88     2983.46     25.63 o
   1   3   2       79.50      103.39      6.25 o
   3   3   2     1319.24     1323.17     17.75 o
   5   3   2      154.93      182.70      8.69 o
   7   3   2     1360.32     1353.26     22.71 o
   9   3   2      788.88      822.49     24.69 o
  11   3   2     1035.58     1005.03     76.06 o
  13   3   2      174.00      144.17     25.16 o
  15   3   2       10.21       10.21     25.62 o
 -14   4   2      882.41     1003.84    210.97 o
 -12   4   2     6301.97     6380.56    144.99 o
 -10   4   2      414.67      488.69     41.07 o
  -8   4   2      669.50      675.09     43.19 o
  -6   4   2     3812.77     3767.20     61.05 o
  -4   4   2       43.35       50.09      9.18 o
  -2   4   2      167.07      201.74      9.88 o
   0   4   2     7622.37     7188.10     59.10 o
   2   4   2      693.07      661.70     13.51 o
   4   4   2       84.65       97.73      9.44 o
   6   4   2        2.26        5.45     10.20 o
   8   4   2     2222.15     2299.05     46.03 o
  10   4   2      127.81      136.21     22.67 o
  12   4   2       90.52       87.62     25.03 o
  14   4   2      160.76      185.47     49.20 o
 -13   5   2       57.44       48.33     26.50 o
 -11   5   2       91.57      128.21     25.57 o
  -9   5   2      251.57      285.87     27.11 o
  -7   5   2      427.64      460.00     42.43 o
  -5   5   2     2984.74     2889.58     45.24 o
  -3   5   2     1585.69     1501.93     24.99 o
  -1   5   2      642.38      663.13     17.90 o
   1   5   2     2505.55     2415.46     32.12 o
   3   5   2     7135.52     6902.68     78.29 o
   5   5   2      773.57      838.78     29.03 o
   7   5   2      129.25      136.60     19.09 o
   9   5   2      203.53      233.50     27.75 o
  11   5   2      583.22      690.90     61.12 o
  13   5   2      512.88      639.43     69.68 o
 -12   6   2      541.64      545.79     93.21 o
 -10   6   2       55.49       92.90     27.71 o
  -8   6   2     1131.18     1146.94     95.71 o
  -6   6   2     3699.56     3756.00     93.58 o
  -4   6   2      851.89      884.60     30.49 o
  -2   6   2       74.98       61.80     13.95 o
   0   6   2      856.97      894.62     45.80 o
   2   6   2     1438.80     1429.75     32.47 o
   4   6   2        0.83      -13.86     13.86 o
   6   6   2      538.75      555.76     34.26 o
   8   6   2       30.35       50.57     36.72 o
  10   6   2      450.00      462.09     46.48 o
  12   6   2      142.72      111.40     40.21 o
 -11   7   2      177.43      229.85     52.21 o
  -9   7   2      263.62      289.37    101.81 o
  -7   7   2        2.98       16.23     32.60 o
  -5   7   2      201.32      202.50     23.47 o
  -3   7   2      693.41      736.35     38.06 o
  -1   7   2      103.97      172.51     28.71 o
   1   7   2       99.56       84.89     21.26 o
   3   7   2     2162.19     2025.19     82.15 o
   5   7   2      969.12      980.20     32.96 o
   7   7   2     1273.31     1245.40     60.60 o
   9   7   2     2477.36     2526.79     87.53 o
  11   7   2      340.97      269.04     62.37 o
  -8   8   2       82.48       56.59     38.72 o
  -6   8   2      388.34      405.02     74.28 o
  -4   8   2       58.09      112.67     27.85 o
  -2   8   2        2.24      -20.70     25.40 o
   0   8   2      670.40      690.84     41.98 o
   2   8   2       53.00       60.60     27.83 o
   4   8   2      134.18      103.67     29.43 o
   6   8   2      441.35      467.95     54.79 o
   8   8   2      143.42      197.10     42.21 o
  -5   9   2        7.12       -3.41     39.12 o
  -3   9   2     1357.32     1269.83     69.49 o
  -1   9   2      601.03      670.47     55.68 o
   1   9   2      650.52      680.88     56.09 o
   3   9   2      771.15      748.57    121.39 o
   5   9   2        0.90      -19.22     38.15 o
 -17   1   3       64.17       68.60     25.34 o
 -15   1   3     4052.03     3881.76     76.49 o
 -13   1   3      362.85      416.44     25.48 o
 -11   1   3      178.73      188.00     17.48 o
  -9   1   3    10108.17    10027.42    121.28 o
  -7   1   3     3395.19     3554.41     62.25 o
  -5   1   3     1803.32     1897.59     25.14 o
  -3   1   3     5493.90     6310.88     66.95 o
  -1   1   3       97.97      224.83      8.04 o
   1   1   3       51.49       47.01      5.17 o
   3   1   3     3618.25     3927.04     34.30 o
   5   1   3     2953.68     2943.89     26.60 o
   7   1   3     1378.64     1399.11     17.25 o
   9   1   3     3476.37     3550.75     48.98 o
  11   1   3     5943.19     5737.86     84.23 o
  13   1   3      548.47      600.74     32.87 o
  15   1   3      696.73      687.22     34.27 o
 -16   2   3       43.82       58.70     28.63 o
 -14   2   3      217.94      212.83     33.54 o
 -12   2   3        0.74       -8.26     21.08 o
 -10   2   3      103.86      141.50     32.59 o
  -8   2   3       87.52       98.17      9.84 o
  -6   2   3     8639.85     8741.86     80.87 o
  -4   2   3      364.77      346.07     10.99 o
  -2   2   3      158.82      145.40     15.78 o
   0   2   3      247.20      275.53      7.41 o
   2   2   3     1848.32     2081.86     40.78 o
   4   2   3     5644.05     5473.30     44.61 o
   6   2   3     3827.04     3737.12     32.64 o
   8   2   3     3539.71     3474.90     38.30 o
  10   2   3       15.80       15.01     12.22 o
  12   2   3      184.41      206.02     36.10 o
  14   2   3       77.68       94.71     23.09 o
  16   2   3        0.45        9.31     22.38 o
 -15   3   3     3747.96     3471.98    144.26 o
 -13   3   3     1085.77     1089.03     55.64 o
 -11   3   3      296.56      400.06     35.81 o
  -9   3   3     2290.79     2229.59     53.12 o
  -7   3   3     1193.23     1149.49     21.93 o
  -5   3   3      341.43      371.31     19.30 o
  -3   3   3     5165.10     5121.61     40.62 o
  -1   3   3       46.98       57.86      5.68 o
   1   3   3      535.91      489.11     10.26 o
   3   3   3    11524.18    12079.32     85.96 o
   5   3   3     8211.28     8124.04     84.04 o
   7   3   3      183.41      205.33     11.88 o
   9   3   3      486.58      577.43     25.41 o
  11   3   3     1257.75     1201.14     39.82 o
  13   3   3      696.68      852.42     84.79 o
  15   3   3     1702.38     1714.77     79.22 o
 -14   4   3      207.98      175.72     42.81 o
 -12   4   3     1722.51     1636.49     68.71 o
 -10   4   3        2.81        9.18     26.43 o
  -8   4   3      253.80      264.92     26.84 o
  -6   4   3     1997.66     2017.34     41.52 o
  -4   4   3       53.99       58.30      9.75 o
  -2   4   3     2338.35     2253.56     29.01 o
   0   4   3    10978.37    10733.38     79.51 o
   2   4   3     4233.31     4228.60     37.33 o
   4   4   3     1329.17     1308.30     23.36 o
   6   4   3        8.89       -6.18     10.14 o
   8   4   3     2106.73     2101.33     44.91 o
  10   4   3       50.38       43.23     29.49 o
  12   4   3      439.63      475.21     35.16 o
  14   4   3      503.45      512.18     40.49 o
 -13   5   3      414.70      525.50     36.81 o
 -11   5   3      278.58      345.20     29.77 o
  -9   5   3     1786.64     1846.90     49.87 o
  -7   5   3       11.70      -16.96     16.96 o
  -5   5   3      801.28      770.09     21.84 o
  -3   5   3        0.51       -4.77     10.18 o
  -1   5   3       72.01       86.52     10.76 o
   1   5   3     2305.86     2244.15     34.69 o
   3   5   3       47.22       25.57     11.05 o
   5   5   3      890.94      931.32     24.81 o
   7   5   3      106.12      125.66     19.18 o
   9   5   3     1344.21     1335.48     47.74 o
  11   5   3     1099.19     1107.53     80.93 o
  13   5   3       99.28      119.96     31.00 o
 -12   6   3      725.15      790.11     76.97 o
 -10   6   3      416.06      381.16     34.51 o
  -8   6   3        3.09       -5.39     22.76 o
  -6   6   3     3134.53     2943.46     82.83 o
  -4   6   3      120.97      112.99     18.34 o
  -2   6   3     1313.16     1299.66     32.33 o
   0   6   3     6111.96     5856.43     87.85 o
   2   6   3     4519.96     4463.81     66.08 o
   4   6   3      571.81      571.57     24.34 o
   6   6   3     2156.28     2108.78     63.09 o
   8   6   3     1350.72     1325.60     61.35 o
  10   6   3      434.86      452.49     86.56 o
  12   6   3      106.74      114.34     40.11 o
 -11   7   3       73.65       83.17     46.00 o
  -9   7   3      898.35      986.99     72.09 o
  -7   7   3      425.92      520.67     52.56 o
  -5   7   3      429.76      509.93     43.60 o
  -3   7   3      391.15      433.69     34.36 o
  -1   7   3     1379.66     1338.07     47.60 o
   1   7   3       39.47       38.51     20.04 o
   3   7   3       72.80      108.19     22.87 o
   5   7   3      200.34      202.95     21.85 o
   7   7   3      679.58      717.57     45.78 o
   9   7   3      804.41      930.79     61.07 o
  11   7   3      417.61      376.66     50.64 o
  -8   8   3      441.27      379.21     92.44 o
  -6   8   3     2545.32     2537.43    103.75 o
  -4   8   3     1173.67     1134.90     64.21 o
  -2   8   3      184.88      231.15     32.91 o
   0   8   3     1975.02     2022.24     70.27 o
   2   8   3      510.23      451.98     37.71 o
   4   8   3      709.11      740.65     43.36 o
   6   8   3     2395.58     2351.64    124.98 o
   8   8   3     1378.93     1356.45    130.20 o
  -5   9   3        0.13      -15.64     38.51 o
  -3   9   3      465.59      385.91     39.07 o
  -1   9   3       15.30       43.59     37.70 o
   1   9   3      482.82      534.92     52.79 o
   3   9   3        1.77       33.92     37.47 o
   5   9   3      193.96      173.35     46.77 o
 -16   0   4        2.13        3.35     23.38 o
 -14   0   4        3.84        4.38     19.78 o
 -12   0   4     1523.35     1341.31     65.40 o
 -10   0   4      693.80      629.97     41.87 o
  -8   0   4       30.29       40.00     17.53 o
  -6   0   4    19725.88    21155.16    268.68 o
  -4   0   4    31558.84    32741.27    503.26 o
  -2   0   4      528.33      558.53     11.76 o
   0   0   4     8871.08     8892.29    161.48 o
   2   0   4     5504.55     5093.46     63.95 o
   4   0   4       82.82       91.68     24.47 o
   6   0   4       12.18       22.44      9.03 o
   8   0   4    33052.07    30956.06    435.33 o
  10   0   4       94.50       57.06     19.46 o
  12   0   4     1579.50     1484.34     56.16 o
  14   0   4     2537.82     2297.85     76.91 o
  16   0   4      507.97      417.70     44.84 o
 -17   1   4       59.84       70.49     24.62 o
 -15   1   4       10.45       48.14     26.61 o
 -13   1   4       57.63       56.29     16.80 o
 -11   1   4        7.11      -10.92     11.86 o
  -9   1   4     1704.43     1658.80     53.64 o
  -7   1   4     1683.41     1573.92     38.03 o
  -5   1   4        5.16       -0.42      6.18 o
  -3   1   4        2.49        3.94      5.61 o
  -1   1   4       81.03       60.99      6.64 o
   1   1   4     7937.74     7872.52     70.47 o
   3   1   4     1260.11     1195.12     13.89 o
   5   1   4     1141.03     1172.11     16.67 o
   7   1   4       23.07       19.68      6.82 o
   9   1   4      948.13      951.88     22.35 o
  11   1   4      808.52      789.76     29.16 o
  13   1   4        4.57        3.15     17.00 o
  15   1   4        0.28       -4.30     21.62 o
 -16   2   4       71.20       64.66     32.59 o
 -14   2   4       29.92       61.75     27.14 o
 -12   2   4        9.74        9.85     24.38 o
 -10   2   4      169.97      152.98     23.94 o
  -8   2   4       35.64       45.92     15.12 o
  -6   2   4     1397.99     1604.07     21.39 o
  -4   2   4     3093.42     3149.71     30.32 o
  -2   2   4     6872.13     7540.61     67.92 o
   0   2   4    11075.62    10828.05     79.20 o
   2   2   4    72046.70    76211.60    551.09 o
   4   2   4      144.13      125.64      7.11 o
   6   2   4     5504.59     5322.81     48.88 o
   8   2   4     6493.00     6576.98     60.91 o
  10   2   4     2290.96     2298.81     38.86 o
  12   2   4      613.25      594.30     32.32 o
  14   2   4     2329.05     2130.67     59.53 o
  16   2   4       49.86        7.59     23.83 o
 -15   3   4      260.44      211.09     54.79 o
 -13   3   4        1.48      -27.54     27.54 o
 -11   3   4       13.42       17.36     22.80 o
  -9   3   4     1879.30     1887.38     51.75 o
  -7   3   4      288.61      308.79     14.54 o
  -5   3   4      497.94      509.59     13.80 o
  -3   3   4      160.02      151.80      9.83 o
  -1   3   4     2923.24     2834.68     26.10 o
   1   3   4     2099.56     2000.67     20.44 o
   3   3   4      165.46      231.73      8.71 o
   5   3   4     4489.73     4271.52     39.44 o
   7   3   4       93.67      109.98     11.49 o
   9   3   4        1.53       -7.31     12.24 o
  11   3   4       64.52       69.14     16.66 o
  13   3   4       25.45       23.12     29.90 o
  15   3   4        0.45       16.10     26.04 o
 -14   4   4       45.01       64.72     38.36 o
 -12   4   4       85.42      122.93     36.36 o
 -10   4   4      339.77      458.69     73.35 o
  -8   4   4      150.95      147.52     23.72 o
  -6   4   4       91.05       98.92     27.56 o
  -4   4   4     3375.25     3240.14     39.56 o
  -2   4   4     2133.07     2108.08     23.03 o
   0   4   4     5968.93     5959.75     49.15 o
   2   4   4     8797.68     8799.83     67.27 o
   4   4   4      163.40      206.93     10.62 o
   6   4   4      154.68      160.87     12.54 o
   8   4   4     3773.53     3656.05     68.18 o
  10   4   4       75.17       79.10     23.70 o
  12   4   4     2130.75     2169.05     62.42 o
  14   4   4     2362.19     2343.77     76.43 o
 -13   5   4      331.01      517.81     54.51 o
 -11   5   4       48.76       63.50     39.54 o
  -9   5   4      423.44      517.92     30.15 o
  -7   5   4        0.40       12.52     16.36 o
  -5   5   4      780.35      798.71     24.44 o
  -3   5   4     3703.25     3669.09     44.86 o
  -1   5   4    10994.08    10439.85     84.90 o
   1   5   4      464.57      512.52     17.68 o
   3   5   4        5.96        2.81     10.48 o
   5   5   4       78.83       75.10     14.78 o
   7   5   4      554.55      543.06     27.90 o
   9   5   4       18.07       33.87     22.34 o
  11   5   4       20.60        2.10     25.77 o
  13   5   4      370.48      376.12     39.38 o
 -12   6   4      237.96      284.80     35.07 o
 -10   6   4        4.75        4.02     24.57 o
  -8   6   4      847.04      864.98     47.13 o
  -6   6   4       62.83       58.04     27.81 o
  -4   6   4     2607.17     2453.25     43.97 o
  -2   6   4       14.94       16.07     14.62 o
   0   6   4        7.85       25.23     15.14 o
   2   6   4     1180.15     1155.76     32.43 o
   4   6   4      182.92      223.53     27.14 o
   6   6   4     3085.35     3177.65     59.63 o
   8   6   4     2393.35     2390.80     95.15 o
  10   6   4       18.51       22.80     35.28 o
  12   6   4      195.16      238.85     74.31 o
 -11   7   4        2.77       11.48     35.56 o
  -9   7   4     2284.74     2255.70    106.32 o
  -7   7   4     1691.36     1692.51     68.76 o
  -5   7   4      815.70      894.74     52.27 o
  -3   7   4     1668.44     1683.75     42.87 o
  -1   7   4      228.14      162.82     26.54 o
   1   7   4      320.27      334.56     33.37 o
   3   7   4      288.40      267.56     26.85 o
   5   7   4     1824.62     1818.72     46.52 o
   7   7   4       53.95      100.84     28.98 o
   9   7   4        0.10       32.78     42.84 o
  11   7   4      129.70      135.50     44.76 o
  -8   8   4       72.23       80.28     48.62 o
  -6   8   4       89.50      140.38     45.12 o
  -4   8   4      651.00      638.14     38.83 o
  -2   8   4      176.11      206.22     41.88 o
   0   8   4      120.92      101.13     29.10 o
   2   8   4      487.32      497.14     39.08 o
   4   8   4      155.08      167.05     31.33 o
   6   8   4      499.57      547.60     53.89 o
   8   8   4      135.65      162.66     48.42 o
  -5   9   4       24.22       13.19     39.77 o
  -3   9   4      675.32      646.00     44.16 o
  -1   9   4      959.33      933.27     61.36 o
   1   9   4      144.22      149.24     42.57 o
   3   9   4     1356.87     1269.08     67.71 o
   5   9   4      169.44       90.37     63.87 o
 -17   1   5       60.32       99.71     24.81 o
 -15   1   5       65.91       88.81     28.64 o
 -13   1   5       84.36       92.45     23.78 o
 -11   1   5       56.67       77.08     18.11 o
  -9   1   5     2547.04     2687.09     56.52 o
  -7   1   5     5055.97     5378.41     72.72 o
  -5   1   5     1080.65     1231.40     28.00 o
  -3   1   5      644.30      520.74     11.76 o
  -1   1   5    23019.00    22209.74    184.85 o
   1   1   5    13038.07    12923.62     78.85 o
   3   1   5      709.06      445.65     10.27 o
   5   1   5    20939.78    20375.96    155.59 o
   7   1   5     2823.22     2965.39     32.67 o
   9   1   5     1491.74     1468.02     28.30 o
  11   1   5     2568.80     2446.95     50.33 o
  13   1   5      667.11      740.19     30.46 o
  15   1   5     1082.04      888.15     45.99 o
 -16   2   5       78.25       85.20     32.90 o
 -14   2   5      176.02      203.30     33.06 o
 -12   2   5      940.87      912.95     45.18 o
 -10   2   5     1179.17     1238.27     40.60 o
  -8   2   5      122.60      123.65     13.23 o
  -6   2   5       38.04       36.13      7.82 o
  -4   2   5       18.93       15.79      5.92 o
  -2   2   5    14902.86    15058.81    128.38 o
   0   2   5        0.29       -3.26      4.76 o
   2   2   5     1488.89     1541.97     41.60 o
   4   2   5     3248.30     3159.54     28.27 o
   6   2   5      683.09      692.75     15.55 o
   8   2   5      944.95      941.17     19.73 o
  10   2   5       85.85       97.90     13.97 o
  12   2   5      225.30      214.33     20.76 o
  14   2   5       46.45       45.88     21.75 o
  16   2   5       49.35       19.96     25.22 o
 -15   3   5       15.10      -17.97     44.78 o
 -13   3   5      640.09      677.95     47.64 o
 -11   3   5      313.21      284.68     32.66 o
  -9   3   5      521.24      586.21     23.21 o
  -7   3   5     1143.64     1145.38     28.56 o
  -5   3   5     3161.54     3065.59     34.91 o
  -3   3   5     4353.93     4095.81     44.07 o
  -1   3   5    18264.56    17558.31    127.19 o
   1   3   5      153.11      162.30      7.38 o
   3   3   5      484.21      440.72     12.16 o
   5   3   5     3708.53     3600.02     35.67 o
   7   3   5     6838.75     6633.70     70.94 o
   9   3   5     2602.50     2492.68     44.75 o
  11   3   5     2526.26     2528.81     49.05 o
  13   3   5       20.83       31.79     36.54 o
  15   3   5       50.16       72.09     28.02 o
 -14   4   5       16.03        7.95     41.67 o
 -12   4   5      538.90      682.07     50.32 o
 -10   4   5        2.54      -25.21     25.21 o
  -8   4   5     2279.21     2275.19     57.72 o
  -6   4   5      436.44      450.02     27.95 o
  -4   4   5     8515.22     8127.89     79.45 o
  -2   4   5       65.61       92.62      9.74 o
   0   4   5      344.35      358.68     10.86 o
   2   4   5     1133.54     1104.92     18.46 o
   4   4   5     1914.05     1849.14     24.04 o
   6   4   5      379.29      367.52     14.97 o
   8   4   5      899.15      897.93     32.23 o
  10   4   5      322.98      350.69     26.59 o
  12   4   5      265.86      292.95     32.55 o
  14   4   5      627.46      528.61     64.36 o
 -13   5   5        3.67        0.61     37.45 o
 -11   5   5      337.97      473.07     48.12 o
  -9   5   5        2.27      -28.03     28.03 o
  -7   5   5     1519.71     1415.89     37.93 o
  -5   5   5       29.64       39.62     27.29 o
  -3   5   5      872.72      887.69     23.56 o
  -1   5   5     3315.17     3259.29     36.06 o
   1   5   5      373.99      401.73     15.77 o
   3   5   5     1848.82     1852.66     31.03 o
   5   5   5     3021.80     3026.82     49.09 o
   7   5   5        8.13        1.70     16.77 o
   9   5   5     1294.00     1303.66     42.27 o
  11   5   5     1596.74     1582.36     64.06 o
  13   5   5      363.99      263.90     60.57 o
 -12   6   5      665.38      763.90     44.04 o
 -10   6   5      454.19      450.36     35.84 o
  -8   6   5     1686.41     1660.06     73.48 o
  -6   6   5     3121.09     3329.63     73.83 o
  -4   6   5     1549.82     1490.76     39.55 o
  -2   6   5     1373.37     1377.69     50.91 o
   0   6   5       48.39       66.15     16.11 o
   2   6   5        2.01       28.27     15.66 o
   4   6   5       28.96       48.29     18.43 o
   6   6   5       27.09       28.54     17.18 o
   8   6   5       18.13       54.01     32.12 o
  10   6   5       59.54       37.55     34.63 o
  12   6   5       55.97       36.54     37.46 o
 -11   7   5      168.65      146.90     41.37 o
  -9   7   5       94.32       88.43     85.73 o
  -7   7   5     1527.88     1549.12    260.61 o
  -5   7   5       58.83       48.01     31.26 o
  -3   7   5      126.21      166.71     24.73 o
  -1   7   5      177.30      183.29     27.10 o
   1   7   5      381.00      351.88     27.35 o
   3   7   5     2449.45     2449.44     66.23 o
   5   7   5      972.31     1045.95     40.06 o
   7   7   5       18.43        5.42     32.42 o
   9   7   5       28.44       38.75     43.96 o
  11   7   5       79.76      104.26     42.74 o
  -8   8   5       94.12      118.06     41.54 o
  -6   8   5      440.85      386.83     46.44 o
  -4   8   5      258.90      305.48     44.37 o
  -2   8   5      359.72      333.61     34.44 o
   0   8   5     1247.54     1213.49     51.12 o
   2   8   5      748.57      757.51     45.18 o
   4   8   5        8.72       -4.34     26.57 o
   6   8   5      145.13      150.36     59.45 o
   8   8   5      553.23      585.54     62.32 o
  -5   9   5      317.00      319.69     50.07 o
  -3   9   5       95.94       79.86     30.91 o
  -1   9   5      292.19      378.95    125.51 o
   1   9   5       85.13       99.24     41.34 o
   3   9   5      129.42      162.33     73.58 o
   5   9   5       78.93       43.47     41.93 o
 -16   0   6       46.10       28.75     33.71 o
 -14   0   6     1485.54     1422.48     68.99 o
 -12   0   6     5169.19     5046.84    139.86 o
 -10   0   6     4252.27     4339.10     98.03 o
  -8   0   6      328.28      358.43     20.62 o
  -6   0   6        2.23        5.93     11.20 o
  -4   0   6    70083.31    74087.04   1120.40 o
  -2   0   6    14365.81    14705.34    151.10 o
   0   0   6    68642.24    72290.07    904.61 o
   2   0   6    67691.81    69408.06    569.53 o
   4   0   6    17248.22    18076.07    185.72 o
   6   0   6     2070.17     2024.72     33.71 o
   8   0   6     1416.07     1404.35     33.80 o
  10   0   6       34.19       32.30     19.93 o
  12   0   6     1797.40     1630.10     61.95 o
  14   0   6     1073.00      910.74     53.44 o
  16   0   6      131.25       69.07     44.39 o
 -17   1   6       73.82       58.35     29.02 o
 -15   1   6      335.17      388.12     35.86 o
 -13   1   6      289.96      387.89     61.25 o
 -11   1   6        3.82       -1.41     13.92 o
  -9   1   6      293.87      342.95     31.97 o
  -7   1   6      283.17      296.87     16.29 o
  -5   1   6     1791.51     1715.41     29.83 o
  -3   1   6      540.18      603.64     11.00 o
  -1   1   6      386.01      349.52      8.73 o
   1   1   6    15505.63    15890.21     96.22 o
   3   1   6     1853.19     1901.65     18.14 o
   5   1   6       17.94       21.88      6.45 o
   7   1   6      121.55      124.13      9.03 o
   9   1   6     1373.68     1303.12     28.10 o
  11   1   6       28.33       26.35     14.68 o
  13   1   6        1.08       19.69     18.51 o
  15   1   6      354.28      329.41     33.50 o
 -16   2   6      197.87      283.56     59.01 o
 -14   2   6        9.72       15.69     25.38 o
 -12   2   6     2828.74     2807.74     75.88 o
 -10   2   6     7386.29     7378.98    118.76 o
  -8   2   6     4181.48     4135.00     50.26 o
  -6   2   6    14759.35    14273.65    164.42 o
  -4   2   6    14620.42    14063.08    124.14 o
  -2   2   6    13947.16    14037.14    119.00 o
   0   2   6      233.65      409.75      9.42 o
   2   2   6    21280.27    20232.72    138.10 o
   4   2   6      926.97      955.03     14.31 o
   6   2   6     8000.25     7741.53     64.41 o
   8   2   6    10173.25     9877.18    105.06 o
  10   2   6       17.43       17.38     16.91 o
  12   2   6      537.90      587.14     31.16 o
  14   2   6       76.02       72.72     37.00 o
  16   2   6       20.68       -1.35     23.28 o
 -15   3   6      205.81      201.37     39.38 o
 -13   3   6      410.85      600.08     45.28 o
 -11   3   6       44.46       45.09     22.10 o
  -9   3   6        4.99        2.63     12.24 o
  -7   3   6     3790.70     3646.71     53.75 o
  -5   3   6      223.02      288.72     13.46 o
  -3   3   6      708.09      659.23     15.10 o
  -1   3   6      204.43      237.46     12.63 o
   1   3   6       64.67       58.19      6.64 o
   3   3   6      564.60      595.42     13.66 o
   5   3   6     7875.12     7617.00     67.14 o
   7   3   6      653.63      697.60     20.42 o
   9   3   6      445.68      461.89     24.56 o
  11   3   6      386.56      405.93     27.08 o
  13   3   6       38.38       47.03     21.63 o
  15   3   6       98.98      103.64     30.09 o
 -14   4   6      263.33      348.07     69.46 o
 -12   4   6      561.52      660.80     51.04 o
 -10   4   6      794.13      872.24     68.34 o
  -8   4   6      956.57     1055.35     41.40 o
  -6   4   6     3471.30     3481.83    100.69 o
  -4   4   6    17382.18    17191.38    135.30 o
  -2   4   6        1.23       -3.42      6.94 o
   0   4   6     6294.15     6081.82     50.29 o
   2   4   6     7343.23     7141.79     63.21 o
   4   4   6     5432.67     5169.20     54.27 o
   6   4   6     3583.22     3326.19     42.33 o
   8   4   6     3138.88     3082.76     59.05 o
  10   4   6       71.16       61.67     20.27 o
  12   4   6        9.28       24.04     24.68 o
  14   4   6      240.45      248.84     38.25 o
 -13   5   6      540.28      483.97     53.25 o
 -11   5   6     1387.15     1508.07     68.59 o
  -9   5   6     1443.53     1444.91     54.35 o
  -7   5   6     1935.08     1866.12     43.49 o
  -5   5   6      126.25      131.07     21.30 o
  -3   5   6     2525.14     2480.03     41.54 o
  -1   5   6       84.65      137.15     10.97 o
   1   5   6      601.35      659.75     18.16 o
   3   5   6      159.57      168.55     13.92 o
   5   5   6      632.99      690.67     25.45 o
   7   5   6      383.66      421.86     26.78 o
   9   5   6     1135.32     1159.43     57.42 o
  11   5   6     2876.21     2683.12    165.77 o
  13   5   6       50.81       56.45    106.27 o
 -12   6   6      470.89      505.53     48.16 o
 -10   6   6     2178.77     2056.53     59.98 o
  -8   6   6        7.11      -15.51     23.61 o
  -6   6   6     1246.26     1236.42     47.48 o
  -4   6   6      880.56      834.39     31.13 o
  -2   6   6      952.81      922.44     28.69 o
   0   6   6     4197.57     3960.96     61.55 o
   2   6   6     3221.91     3185.22     59.34 o
   4   6   6      237.03      276.43     20.66 o
   6   6   6       91.82      101.84     19.21 o
   8   6   6     1307.17     1247.82     55.04 o
  10   6   6      355.14      412.73     96.32 o
  12   6   6      264.39      302.38     85.83 o
 -11   7   6        0.18      -20.12     38.71 o
  -9   7   6       85.06       85.83     73.78 o
  -7   7   6     1155.53     1148.07     59.65 o
  -5   7   6       12.26       -0.18     29.75 o
  -3   7   6      339.15      411.02     42.92 o
  -1   7   6        0.14       -5.27     21.71 o
   1   7   6      196.63      168.67     21.99 o
   3   7   6     2352.19     2372.80     57.26 o
   5   7   6     1570.70     1573.74     47.33 o
   7   7   6      191.89      193.98     31.97 o
   9   7   6      239.53      231.84     60.91 o
  11   7   6      391.31      384.78     64.70 o
  -8   8   6      145.13       91.88     80.82 o
  -6   8   6      337.55      335.86     45.29 o
  -4   8   6      164.76      179.70     49.01 o
  -2   8   6        9.76      -25.15     25.15 o
   0   8   6      781.82      781.17     55.86 o
   2   8   6      676.03      787.10     60.14 o
   4   8   6        0.91       15.90     24.15 o
   6   8   6      106.18       64.65     39.31 o
   8   8   6      130.94      138.64     50.03 o
  -5   9   6        0.74      -25.24     42.06 o
  -3   9   6        2.09       31.57     40.32 o
  -1   9   6      145.08      166.55     65.08 o
   1   9   6      259.94      220.84     44.82 o
   3   9   6      321.74      317.06     54.06 o
   5   9   6      598.01      535.59     78.89 o
 -17   1   7        4.18       10.49     34.78 o
 -15   1   7     1702.79     1570.66     56.76 o
 -13   1   7     5473.48     5377.28    110.17 o
 -11   1   7       14.90       -7.56     20.06 o
  -9   1   7      252.88      232.72     20.66 o
  -7   1   7    14703.30    14677.64    198.63 o
  -5   1   7     5071.17     5080.94     66.49 o
  -3   1   7     2280.54     1991.57     21.99 o
  -1   1   7    26018.25    24292.69    169.83 o
   1   1   7     3899.68     4195.94     31.00 o
   3   1   7     1864.20     1948.01     18.03 o
   5   1   7       17.79       21.43      6.91 o
   7   1   7        1.01       -6.58      7.43 o
   9   1   7       70.56       56.62     13.76 o
  11   1   7        0.47       -1.07     14.34 o
  13   1   7      108.55      152.74     21.80 o
  15   1   7      711.44      664.55     43.16 o
 -16   2   7       97.96       98.25     60.66 o
 -14   2   7        7.80        5.83     30.50 o
 -12   2   7      763.16      750.16     54.32 o
 -10   2   7       92.52      109.22     42.81 o
  -8   2   7       53.11       72.37      9.91 o
  -6   2   7      194.87      242.07     12.16 o
  -4   2   7      207.03      219.59      9.42 o
  -2   2   7     2194.18     2178.50     22.94 o
   0   2   7      541.75      499.07     10.20 o
   2   2   7    15290.81    15220.51    106.43 o
   4   2   7      364.64      363.07     11.23 o
   6   2   7      220.06      252.87     11.26 o
   8   2   7        1.82        7.22     12.21 o
  10   2   7        0.44       15.55     14.21 o
  12   2   7      394.49      381.77     29.35 o
  14   2   7      327.59      344.39     30.83 o
 -15   3   7      309.27      305.83     42.48 o
 -13   3   7     1614.34     1647.26     65.45 o
 -11   3   7      448.06      506.62     34.02 o
  -9   3   7     3214.40     3284.85     51.76 o
  -7   3   7    12490.34    12412.77    150.94 o
  -5   3   7      328.90      388.59     12.77 o
  -3   3   7      368.94      392.56     11.34 o
  -1   3   7     1888.59     1668.64     22.89 o
   1   3   7      888.98      935.42     13.85 o
   3   3   7     2367.52     2215.66     26.05 o
   5   3   7     8438.41     7713.14     68.68 o
   7   3   7      343.81      332.21     15.30 o
   9   3   7       72.78       58.80     15.58 o
  11   3   7      543.43      575.77     28.62 o
  13   3   7      196.32      170.93     42.57 o
  15   3   7      265.94      276.04     39.90 o
 -14   4   7      163.94      163.78     57.90 o
 -12   4   7      275.45      361.04     42.58 o
 -10   4   7      548.07      627.94     39.42 o
  -8   4   7      128.65      199.87     31.73 o
  -6   4   7     1208.68     1216.08     41.09 o
  -4   4   7     7252.76     7018.32     70.82 o
  -2   4   7      277.81      304.91     11.61 o
   0   4   7      189.85      220.00     10.49 o
   2   4   7     5103.99     4989.00     48.26 o
   4   4   7      297.07      312.00     13.22 o
   6   4   7      956.66      976.60     22.46 o
   8   4   7     3747.77     3607.40     65.97 o
  10   4   7      368.82      367.77     28.09 o
  12   4   7      271.86      292.01     32.96 o
  14   4   7        0.20      -15.11     32.46 o
 -13   5   7     1462.67     1455.29    196.23 o
 -11   5   7        9.08       42.72     35.36 o
  -9   5   7      907.50      962.09     47.25 o
  -7   5   7     2886.84     2869.48     55.28 o
  -5   5   7        3.21       10.08     16.40 o
  -3   5   7     2927.16     2904.90     61.55 o
  -1   5   7     4619.68     4465.03     46.90 o
   1   5   7     1190.03     1172.24     22.96 o
   3   5   7      128.75      115.45     17.98 o
   5   5   7      174.40      174.28     18.03 o
   7   5   7      102.79       59.02     27.43 o
   9   5   7      516.57      611.43     59.59 o
  11   5   7       61.85       89.26     35.31 o
  13   5   7        4.06       -8.56     35.94 o
 -12   6   7       17.48      -10.46     26.23 o
 -10   6   7       37.28        7.62     43.47 o
  -8   6   7      351.61      389.44     37.90 o
  -6   6   7      634.70      737.63     39.53 o
  -4   6   7      889.67      839.12     30.91 o
  -2   6   7        0.73       12.25     15.05 o
   0   6   7      216.27      227.35     20.04 o
   2   6   7     4530.03     4614.08     69.49 o
   4   6   7        0.07       -1.35     15.43 o
   6   6   7     1035.19     1108.75     34.32 o
   8   6   7     2367.51     2442.83     74.90 o
  10   6   7      326.61      299.94     45.68 o
  12   6   7      122.34       96.62     41.01 o
 -11   7   7        3.14       27.07     36.16 o
  -9   7   7      284.08      263.72     41.68 o
  -7   7   7       85.79       54.41     42.01 o
  -5   7   7       90.80       49.51     28.26 o
  -3   7   7      949.89      923.30     59.76 o
  -1   7   7     1466.32     1470.39     49.84 o
   1   7   7      343.12      351.68     29.73 o
   3   7   7      168.42      205.82     32.02 o
   5   7   7      536.86      546.06     33.52 o
   7   7   7      431.46      514.46     37.52 o
   9   7   7        6.60       10.36     31.74 o
  11   7   7       72.72       43.91     62.85 o
  -8   8   7      113.35       70.21     40.77 o
  -6   8   7       12.95       83.29     38.43 o
  -4   8   7      348.86      399.75     46.62 o
  -2   8   7       92.72       75.17     28.26 o
   0   8   7     2415.34     2461.26     95.38 o
   2   8   7     3300.73     3242.77     97.84 o
   4   8   7      215.68      227.30     30.63 o
   6   8   7      264.47      270.42     47.48 o
   8   8   7      676.21      595.31     58.61 o
  -5   9   7       45.03       34.54     41.33 o
  -3   9   7       63.22       33.54     40.80 o
  -1   9   7       29.01      102.88     39.28 o
   1   9   7       48.28        6.90     37.62 o
   3   9   7        1.89        4.59     37.53 o
   5   9   7      246.38      165.82     64.70 o
 -16   0   8     3479.89     3235.26    112.76 o
 -12   0   8     1457.44     1389.89     81.38 o
 -10   0   8     2168.37     2168.15     70.37 o
  -8   0   8    15545.42    14880.43    246.46 o
  -6   0   8     3187.79     2834.22     71.29 o
  -4   0   8     5497.44     4943.31     91.31 o
  -2   0   8      232.13      256.16     11.57 o
   0   0   8     9773.93    10661.94    100.88 o
   2   0   8      177.97      185.18      9.38 o
   4   0   8     3290.92     3129.32     39.34 o
   6   0   8      621.42      659.59     22.15 o
   8   0   8      523.99      606.97     25.05 o
  10   0   8      435.21      428.90     28.69 o
  12   0   8     3654.73     3686.49    101.11 o
  14   0   8      782.39      757.80     71.21 o
  16   0   8      551.13      501.97     68.88 o
 -15   1   8      186.73      234.51     31.48 o
 -13   1   8       76.43      104.70     34.68 o
 -11   1   8        0.44      -16.51     16.51 o
  -9   1   8      338.71      339.70     19.51 o
  -7   1   8      939.50      904.58     35.08 o
  -5   1   8      877.45      812.52     15.59 o
  -3   1   8      461.56      527.50     11.64 o
  -1   1   8     9076.34     9085.60     68.29 o
   1   1   8     4073.29     4041.98     32.00 o
   3   1   8       29.08       31.51      5.32 o
   5   1   8      106.42      109.76     10.12 o
   7   1   8      508.66      500.22     14.43 o
   9   1   8      499.34      498.41     19.34 o
  11   1   8       97.62      114.29     21.26 o
  13   1   8      310.87      280.39     24.93 o
  15   1   8        0.84      -23.10     24.79 o
 -16   2   8      394.93      444.42     43.24 o
 -14   2   8      744.22      724.62     45.67 o
 -12   2   8      377.07      422.56     30.80 o
 -10   2   8     5735.37     5825.71     99.66 o
  -8   2   8      652.87      700.91     22.40 o
  -6   2   8     3304.14     3305.91     41.03 o
  -4   2   8     4216.96     3894.97     38.97 o
  -2   2   8    11672.14    11666.92     86.67 o
   0   2   8     8243.94     8557.34     60.65 o
   2   2   8      233.52      233.32      8.47 o
   4   2   8      526.21      573.22     12.66 o
   6   2   8       56.35       92.90      9.71 o
   8   2   8      235.36      274.17     17.15 o
  10   2   8      550.19      587.81     46.31 o
  12   2   8      525.07      522.54     28.60 o
  14   2   8      988.69      985.43     86.55 o
 -15   3   8       10.74        8.03     46.19 o
 -13   3   8        7.64        6.47     28.55 o
 -11   3   8       79.36      115.17     25.19 o
  -9   3   8       44.87       41.25     19.25 o
  -7   3   8     2362.93     2331.06     41.04 o
  -5   3   8     2252.98     2317.98     35.07 o
  -3   3   8      492.73      498.87     11.97 o
  -1   3   8     4617.07     4460.39     39.55 o
   1   3   8       12.71       16.28      6.60 o
   3   3   8        2.19        1.54      7.31 o
   5   3   8      233.23      261.44     12.56 o
   7   3   8      224.54      250.19     14.71 o
   9   3   8     1232.64     1244.66     34.64 o
  11   3   8        3.84       11.58     17.93 o
  13   3   8        2.92      -11.12     21.24 o
  15   3   8       33.35      -23.69     28.38 o
 -14   4   8      332.88      362.84     66.74 o
 -12   4   8     2302.54     2443.10     80.78 o
 -10   4   8     2554.80     2494.66     84.07 o
  -8   4   8      598.12      628.87     54.62 o
  -6   4   8      298.34      318.81     20.73 o
  -4   4   8      337.47      333.54     16.35 o
  -2   4   8     2022.06     2018.98     25.67 o
   0   4   8     1503.89     1532.00     21.60 o
   2   4   8     3430.38     3229.73     34.60 o
   4   4   8       23.49       34.25      9.15 o
   6   4   8      537.26      572.34     20.95 o
   8   4   8      973.45     1079.97     32.94 o
  10   4   8      398.76      395.92     29.30 o
  12   4   8      491.72      556.80     39.74 o
  14   4   8      210.94      165.50     34.33 o
 -13   5   8      157.82      219.13     45.64 o
 -11   5   8      402.54      544.54     50.34 o
  -9   5   8      246.34      276.79     38.32 o
  -7   5   8     3097.17     2962.70     78.03 o
  -5   5   8       99.65      116.55     27.05 o
  -3   5   8       39.35       23.76     10.87 o
  -1   5   8     3554.04     3479.31     41.94 o
   1   5   8     1040.20     1025.71     22.21 o
   3   5   8     2437.25     2459.93     37.37 o
   5   5   8     1532.87     1506.53     35.60 o
   7   5   8      844.99      881.78     35.28 o
   9   5   8      107.05       86.78     27.49 o
  11   5   8        1.84       29.83     33.93 o
  13   5   8       17.61       42.30     43.08 o
 -12   6   8      252.35      233.49     47.39 o
 -10   6   8      105.01      109.00     28.65 o
  -8   6   8      237.59      272.97     32.43 o
  -6   6   8     1474.29     1362.48     75.39 o
  -4   6   8     2537.89     2445.28     49.81 o
  -2   6   8       99.46       84.07     25.59 o
   0   6   8      170.03      203.46     19.41 o
   2   6   8        0.30       23.19     16.54 o
   4   6   8     1344.62     1263.84     40.30 o
   6   6   8      303.90      336.70     24.56 o
   8   6   8       67.56       62.25     25.34 o
  10   6   8       53.61       85.83     38.49 o
  12   6   8      255.74      145.36     45.43 o
 -11   7   8        3.87        2.62     36.18 o
  -9   7   8      314.53      331.11     44.87 o
  -7   7   8      344.67      344.02     62.37 o
  -5   7   8      471.55      456.90     52.46 o
  -3   7   8      567.40      652.03     34.23 o
  -1   7   8     2709.84     2615.05     66.16 o
   1   7   8      726.50      802.92     37.11 o
   3   7   8      468.49      507.27     33.35 o
   5   7   8     1523.50     1494.21     85.46 o
   7   7   8       16.44        5.75     28.10 o
   9   7   8      827.08      825.34     76.40 o
  -8   8   8        1.26      -35.80     35.80 o
  -6   8   8      147.40      120.97     40.53 o
  -4   8   8      221.17      284.39     74.17 o
  -2   8   8       11.06      -24.84     24.84 o
   0   8   8      232.94      229.51     33.05 o
   2   8   8      466.64      560.62     49.67 o
   4   8   8      148.67      166.05     29.72 o
   6   8   8       12.64       17.71     38.42 o
   8   8   8        2.77       32.49     41.57 o
  -5   9   8       18.51      -19.07     39.42 o
  -1   9   8     1727.64     1670.00     73.34 o
   1   9   8        1.21      -24.68     36.86 o
   3   9   8      291.46      257.15     46.21 o
 -15   1   9      434.21      539.06     43.13 o
 -13   1   9     2209.80     2028.60     57.75 o
 -11   1   9      883.08      824.17     48.11 o
  -9   1   9     1869.89     1793.91     44.29 o
  -7   1   9     2229.21     2170.57     47.91 o
  -5   1   9     1259.08     1254.03     17.95 o
  -3   1   9       25.99       45.83      6.84 o
  -1   1   9      273.56      270.03      7.83 o
   1   1   9     1604.88     1967.82     19.58 o
   3   1   9     2530.48     2571.94     23.08 o
   5   1   9     1565.35     1623.37     21.31 o
   7   1   9        2.11        4.31      8.27 o
   9   1   9    10356.27    10182.20    111.20 o
  11   1   9     3148.38     3099.24     62.78 o
  13   1   9     1077.49     1078.52     42.30 o
  15   1   9      962.36      967.42     63.29 o
 -16   2   9       66.39      109.73     39.63 o
 -14   2   9       36.23       13.92     25.10 o
 -12   2   9       27.32       44.21     21.27 o
 -10   2   9      447.69      507.69     34.51 o
  -8   2   9     1583.91     1619.31     41.12 o
  -6   2   9     1416.07     1412.52     22.36 o
  -4   2   9     5331.91     5270.46     47.02 o
  -2   2   9     3110.06     2953.64     28.50 o
   0   2   9       26.01       22.28      6.15 o
   2   2   9        9.94       15.80      6.07 o
   4   2   9        9.34        3.14      6.82 o
   6   2   9     5192.79     5047.37     51.26 o
   8   2   9      186.06      191.40     16.57 o
  10   2   9      121.99      125.10     20.87 o
  12   2   9       59.10       68.33     19.74 o
  14   2   9       56.24      110.73     40.92 o
 -15   3   9      735.38      766.44     74.27 o
 -13   3   9     2372.58     2155.24     75.10 o
 -11   3   9      253.03      331.28     31.34 o
  -9   3   9       52.26       11.22     18.91 o
  -7   3   9     1498.66     1413.83     58.66 o
  -5   3   9      892.32      943.53     20.20 o
  -3   3   9     2870.56     2870.83     40.18 o
  -1   3   9      363.61      371.83     10.58 o
   1   3   9     1093.26     1127.72     17.12 o
   3   3   9     9976.63     9946.13     84.96 o
   5   3   9     3863.57     3895.66     42.42 o
   7   3   9      727.42      785.99     23.03 o
   9   3   9     1831.62     1850.08     38.45 o
  11   3   9     1329.82     1276.59     39.63 o
  13   3   9      260.14      228.72     33.01 o
  15   3   9     1794.80     1909.77    231.32 o
 -14   4   9      435.80      439.10     70.14 o
 -12   4   9      809.70      916.67     50.19 o
 -10   4   9     2611.09     2636.26     68.56 o
  -8   4   9       18.66       31.76     21.73 o
  -6   4   9      294.57      320.27     21.08 o
  -4   4   9     4338.93     4277.73     54.18 o
  -2   4   9      281.65      323.10     14.29 o
   0   4   9     5275.08     5291.79     46.78 o
   2   4   9      185.68      225.09     11.47 o
   4   4   9     1543.75     1564.94     25.43 o
   6   4   9       60.91       23.82     12.74 o
   8   4   9       28.83       24.06     17.33 o
  10   4   9       87.28      122.31     30.99 o
  12   4   9      476.30      433.36     65.41 o
  14   4   9      176.96      157.31     48.23 o
 -13   5   9      677.28      924.19     64.64 o
 -11   5   9      201.50      222.45     36.23 o
  -9   5   9      271.35      236.20     32.76 o
  -7   5   9      276.56      249.36     23.17 o
  -5   5   9        2.27      -13.96     13.96 o
  -3   5   9     1550.29     1507.22     28.91 o
  -1   5   9      479.18      486.98     18.50 o
   1   5   9        1.23       -7.61     10.66 o
   3   5   9     1261.46     1216.53     28.16 o
   5   5   9      583.87      701.66     26.82 o
   7   5   9       42.06       46.79     21.42 o
   9   5   9     1840.39     1876.64     53.02 o
  11   5   9      972.99      987.07    142.87 o
  13   5   9       56.66       15.36     53.82 o
 -12   6   9      629.43      740.34    102.64 o
 -10   6   9     2243.58     2202.93     57.34 o
  -8   6   9       23.22        9.28     23.28 o
  -6   6   9      954.17      994.33     66.35 o
  -4   6   9     2642.26     2630.67     64.85 o
  -2   6   9      140.20      143.97     16.77 o
   0   6   9     1915.81     1797.99     64.67 o
   2   6   9     2839.91     2749.83     51.64 o
   4   6   9      645.46      672.43     45.04 o
   6   6   9     1377.30     1400.46     40.62 o
   8   6   9       16.55       23.13     24.36 o
  10   6   9       48.08       85.69     32.58 o
  12   6   9      155.62       87.82     42.57 o
 -11   7   9        2.57      -34.06     34.95 o
  -9   7   9      146.27      131.01     39.26 o
  -7   7   9     1263.83     1250.00     70.67 o
  -5   7   9        0.42      -26.09     26.09 o
  -3   7   9      638.20      686.29     31.93 o
  -1   7   9        1.47       22.42     23.54 o
   1   7   9      949.76      938.01     39.70 o
   3   7   9      345.52      365.57     31.07 o
   5   7   9        7.73       20.89     23.19 o
   7   7   9       14.83       19.45     29.64 o
   9   7   9      490.79      598.36     45.31 o
  -8   8   9       68.70       40.79     53.04 o
  -6   8   9     2246.94     2235.61    121.58 o
  -4   8   9     3114.19     3141.72    142.69 o
  -2   8   9      281.58      308.02     33.70 o
   0   8   9      447.55      454.06     38.87 o
   2   8   9      479.98      559.06     42.68 o
   4   8   9       19.08       24.11     30.60 o
   6   8   9      639.62      748.48     51.72 o
   8   8   9      373.25      465.76     57.32 o
  -5   9   9      165.99      175.28     46.08 o
  -3   9   9       69.66       39.16     42.56 o
  -1   9   9      115.85      162.43     44.44 o
   1   9   9       15.52      -30.33     59.21 o
   3   9   9      391.35      334.08     49.58 o
 -12   0  10      704.89      686.10     38.72 o
 -10   0  10        8.43       -1.85     16.16 o
  -8   0  10       29.80       20.81     15.88 o
  -6   0  10     4478.74     4453.66     95.69 o
  -4   0  10    21094.15    21038.56    209.21 o
  -2   0  10      215.01      337.85     12.36 o
   0   0  10    11939.17    12404.04    109.95 o
   2   0  10      108.71       89.76     10.49 o
   4   0  10     4538.77     4313.24     52.36 o
   6   0  10    10891.77    10636.85    123.40 o
   8   0  10    10291.32     9842.91    132.41 o
  10   0  10     9449.64     9224.99    264.89 o
  12   0  10     1161.22     1186.29     59.96 o
  14   0  10      702.42      663.95    119.40 o
 -15   1  10       94.66      136.33     27.51 o
 -13   1  10       41.14       10.38     25.67 o
 -11   1  10       70.38       44.07     19.62 o
  -9   1  10      653.74      626.28     32.31 o
  -7   1  10     1429.85     1327.60     38.08 o
  -5   1  10     1300.24     1285.49     23.17 o
  -3   1  10      233.44      255.32      8.55 o
  -1   1  10      577.23      628.94     11.01 o
   1   1  10        7.60        7.70      4.40 o
   3   1  10     5099.32     5015.51     37.81 o
   5   1  10      211.02      264.62     10.50 o
   7   1  10       96.89      121.91     11.99 o
   9   1  10      433.13      423.79     22.74 o
  11   1  10      818.20      809.37     31.91 o
  13   1  10       16.20        6.77     20.75 o
  15   1  10       41.88       39.07     27.59 o
 -16   2  10      159.32      163.70     35.53 o
 -14   2  10       86.45       93.80     35.36 o
 -12   2  10       95.71       80.83     23.22 o
 -10   2  10      358.92      382.05     26.38 o
  -8   2  10       20.32       25.80     15.26 o
  -6   2  10        5.17       -0.08      7.30 o
  -4   2  10     1133.12     1174.41     18.61 o
  -2   2  10     2686.26     2428.06     26.48 o
   0   2  10    10795.11    10625.09     82.52 o
   2   2  10    24705.12    24591.97    162.13 o
   4   2  10     6415.02     6437.51     54.05 o
   6   2  10    14665.65    14591.39    113.53 o
   8   2  10     2817.93     2778.89     45.64 o
  10   2  10     1286.56     1240.40     33.88 o
  12   2  10      995.36     1000.48     66.53 o
  14   2  10      698.38      683.83     51.55 o
 -15   3  10       38.44       30.91     34.65 o
 -13   3  10      765.53      799.35     45.56 o
 -11   3  10        8.78       12.53     22.80 o
  -9   3  10      294.63      317.96     27.29 o
  -7   3  10     1700.32     1688.88     33.61 o
  -5   3  10      791.52      794.13     19.51 o
  -3   3  10      759.08      756.38     17.42 o
  -1   3  10     1831.03     1813.61     21.44 o
   1   3  10      641.21      711.01     14.80 o
   3   3  10      222.33      226.42     11.38 o
   5   3  10       44.31       37.75      9.95 o
   7   3  10      382.40      400.53     19.18 o
   9   3  10        3.03      -13.26     14.64 o
  11   3  10       44.74       33.36     21.84 o
  13   3  10      250.06      240.31     29.99 o
 -14   4  10        7.16      -48.18     48.18 o
 -12   4  10       36.67       81.18     38.98 o
 -10   4  10      132.88      151.35     41.42 o
  -8   4  10     1157.78     1184.14     45.14 o
  -6   4  10      502.12      542.54     25.54 o
  -4   4  10      888.18      881.03     24.35 o
  -2   4  10       31.14       21.09      8.80 o
   0   4  10    10720.05    10438.07    102.51 o
   2   4  10     4666.42     4544.71     46.46 o
   4   4  10     2191.65     2246.74     33.66 o
   6   4  10      824.14      841.16     28.63 o
   8   4  10     1968.81     1951.13     43.94 o
  10   4  10     1403.15     1338.45     49.77 o
  12   4  10     1189.25     1138.17    123.45 o
  14   4  10     1149.22     1234.13    109.79 o
 -13   5  10     1818.63     1870.35    150.38 o
 -11   5  10       58.86       78.00     57.31 o
  -9   5  10        2.72        5.89     26.82 o
  -7   5  10      291.17      258.32     27.56 o
  -5   5  10      460.03      416.03     22.27 o
  -3   5  10     1869.54     1901.07     32.65 o
  -1   5  10     1205.53     1192.93     28.17 o
   1   5  10     1707.79     1703.60     28.51 o
   3   5  10      329.23      302.07     23.43 o
   5   5  10     1190.97     1141.01     32.61 o
   7   5  10      435.34      464.08     41.97 o
   9   5  10       25.82        7.19     23.30 o
  11   5  10       12.25       -6.08     50.90 o
  13   5  10       35.54       19.29     39.56 o
 -12   6  10        0.13      -27.50     27.50 o
 -10   6  10      112.33      114.56     31.89 o
  -8   6  10        0.31       -5.72     23.32 o
  -6   6  10     2359.69     2348.78     64.21 o
  -4   6  10      259.84      283.45     30.88 o
  -2   6  10     1002.44     1003.38     29.07 o
   0   6  10      220.77      238.88     23.71 o
   2   6  10      691.20      749.51     30.50 o
   4   6  10      185.04      164.45     23.75 o
   6   6  10     1927.27     2043.14     45.99 o
   8   6  10     2707.53     2828.98     65.63 o
  10   6  10      267.57      253.30     61.12 o
 -11   7  10      191.50      113.82     41.91 o
  -9   7  10     1143.86     1007.05     60.37 o
  -7   7  10     2558.85     2466.65     72.20 o
  -5   7  10      140.98       97.81     30.92 o
  -3   7  10      320.08      300.07     45.39 o
  -1   7  10       15.88       23.48     21.75 o
   1   7  10       53.04       40.99     23.34 o
   3   7  10      156.67      132.46     26.23 o
   5   7  10       89.64      116.78     33.40 o
   7   7  10       25.86       10.70     29.91 o
   9   7  10       20.75       33.28     39.81 o
  -8   8  10      131.66      124.88     65.91 o
  -6   8  10      227.62      259.68     58.09 o
  -4   8  10       59.28       52.17     37.05 o
  -2   8  10      521.94      433.89     37.23 o
   0   8  10      681.67      669.78     43.76 o
   2   8  10      375.50      380.64     39.47 o
   4   8  10        3.99      -27.82     27.82 o
   6   8  10       84.29       74.02     45.45 o
  -3   9  10       11.63      -22.85     41.17 o
  -1   9  10      465.26      528.16     54.89 o
   1   9  10       12.77       -5.20     37.36 o
   3   9  10      254.69      256.95     47.05 o
 -15   1  11       86.55       81.02     26.77 o
 -13   1  11       21.38       48.56     19.90 o
 -11   1  11      109.41      106.54     19.88 o
  -9   1  11      954.13     1135.34     52.79 o
  -7   1  11     3469.38     3538.83     50.10 o
  -5   1  11     1282.12     1288.25     25.57 o
  -3   1  11    12199.21    12199.03     86.27 o
  -1   1  11     1743.05     1683.12     18.44 o
   1   1  11     5583.61     5381.84     42.40 o
   3   1  11    18838.98    18847.28    117.92 o
   5   1  11     4554.78     4354.75     41.48 o
   7   1  11     7254.06     7029.27     79.18 o
   9   1  11     1067.79     1074.07     33.03 o
  11   1  11      402.89      451.67     27.21 o
  13   1  11       17.33       33.27     21.51 o
  15   1  11      131.27      142.52     33.01 o
 -16   2  11       10.92       18.64     29.91 o
 -14   2  11       56.38       32.55     26.99 o
 -12   2  11      500.25      449.14     33.16 o
 -10   2  11     1054.91     1096.58     55.54 o
  -8   2  11      807.47      794.55     32.10 o
  -6   2  11      661.70      659.84     15.88 o
  -4   2  11     3749.14     3701.24     37.57 o
  -2   2  11     1649.90     1556.18     21.39 o
   0   2  11     1613.13     1572.26     20.26 o
   2   2  11       55.62       58.57      8.20 o
   4   2  11      368.21      412.62     13.12 o
   6   2  11      711.31      745.36     17.95 o
   8   2  11       72.53       74.35     15.00 o
  10   2  11      696.83      685.85     35.15 o
  12   2  11        2.73        2.77     19.42 o
  14   2  11        1.75        8.19     24.29 o
 -15   3  11        0.75        7.49     32.86 o
 -13   3  11      534.37      540.17     40.85 o
 -11   3  11      575.14      579.10     41.33 o
  -9   3  11      321.30      385.51     29.71 o
  -7   3  11      207.22      228.07     13.95 o
  -5   3  11       15.54       24.02      9.64 o
  -3   3  11    11813.77    11850.70     98.24 o
  -1   3  11    10225.73     9903.00     76.01 o
   1   3  11     7428.15     7224.55     56.68 o
   3   3  11     7196.29     7080.63     65.78 o
   5   3  11      738.08      718.58     19.00 o
   7   3  11      148.20      154.12     17.92 o
   9   3  11     1628.41     1636.91     41.53 o
  11   3  11      442.55      429.30     28.70 o
  13   3  11      828.22      752.21     65.71 o
 -14   4  11        2.98        3.40     51.00 o
 -12   4  11      173.66      238.10     93.40 o
 -10   4  11       76.16       75.85     28.38 o
  -8   4  11       33.73       31.02     23.25 o
  -6   4  11      795.09      799.13     34.22 o
  -4   4  11       31.46       25.53     12.99 o
  -2   4  11     2006.52     2007.80     29.36 o
   0   4  11     1247.17     1251.19     31.70 o
   2   4  11      142.25      167.98     11.92 o
   4   4  11     1959.89     1994.61     31.27 o
   6   4  11       83.39       70.60     16.64 o
   8   4  11       55.76       52.17     21.41 o
  10   4  11       15.01       13.75     23.27 o
  12   4  11      389.91      281.02     38.20 o
 -13   5  11       15.73       31.13     69.94 o
 -11   5  11       36.40       24.17     31.23 o
  -9   5  11      673.10      673.14     43.35 o
  -7   5  11      430.26      434.09     32.96 o
  -5   5  11      374.43      353.92     24.42 o
  -3   5  11     2378.59     2413.45     46.40 o
  -1   5  11     1471.98     1426.80     30.94 o
   1   5  11      412.76      411.19     18.73 o
   3   5  11      804.14      850.40     29.30 o
   5   5  11     2256.76     2216.15     44.57 o
   7   5  11     1787.75     1722.65     48.83 o
   9   5  11      704.92      812.48     40.40 o
  11   5  11      429.48      417.63     35.96 o
 -12   6  11      261.82      223.98     39.89 o
 -10   6  11      509.20      540.70     38.69 o
  -8   6  11        0.79       27.80     24.57 o
  -6   6  11     2243.71     2281.64     64.02 o
  -4   6  11        8.00        1.80     24.14 o
  -2   6  11       60.31       68.27     16.44 o
   0   6  11       55.41       40.35     26.37 o
   2   6  11      605.24      654.10     49.07 o
   4   6  11      142.91      158.80     24.59 o
   6   6  11        0.42       -9.54     18.92 o
   8   6  11        7.63        0.16     24.39 o
  10   6  11       30.66       43.63     32.86 o
 -11   7  11       56.58       46.58     39.81 o
  -9   7  11      776.69      707.58     69.02 o
  -7   7  11      438.88      430.71     44.94 o
  -5   7  11      651.99      688.49     73.66 o
  -3   7  11      172.36      169.44     30.38 o
  -1   7  11      535.54      574.38     33.64 o
   1   7  11       15.46       35.79     23.50 o
   3   7  11     1055.55     1143.96     74.88 o
   5   7  11     1119.63     1181.13     45.73 o
   7   7  11      134.32      142.73     55.51 o
   9   7  11        2.83      -37.52     38.59 o
  -8   8  11       83.74       71.13     47.79 o
  -6   8  11        5.42      -11.15     38.94 o
  -4   8  11        5.55      -25.11     46.77 o
  -2   8  11       94.46       46.61     27.59 o
   0   8  11      548.75      462.96     40.16 o
   2   8  11      110.77      130.55     44.10 o
   4   8  11        0.14       14.55     38.70 o
   6   8  11        1.93      -16.16     40.70 o
  -3   9  11       98.37       18.83     42.37 o
  -1   9  11      224.77      231.34     48.52 o
   1   9  11      141.58      243.52     62.32 o
   3   9  11        7.17       -0.58     54.79 o
 -12   0  12     4305.97     4613.19    102.24 o
 -10   0  12     2636.47     2723.59    115.77 o
  -8   0  12     4359.76     4476.58     75.48 o
  -6   0  12     7427.92     7629.03    113.47 o
  -4   0  12     9972.78     9590.44     94.32 o
  -2   0  12    15700.17    15306.88    145.03 o
   0   0  12    51475.60    53280.16    440.56 o
   2   0  12    14964.70    14783.98    144.79 o
   4   0  12     7911.64     7662.46     91.81 o
   6   0  12       76.61      125.21     17.28 o
   8   0  12       42.15       60.11     19.85 o
  10   0  12        0.33      -16.94     24.69 o
  12   0  12      147.33      156.92     39.15 o
  14   0  12       83.69       68.89     31.59 o
 -15   1  12      159.06      190.54     28.88 o
 -13   1  12      270.97      282.63     26.50 o
 -11   1  12      299.67      382.45     22.19 o
  -9   1  12       65.06       92.69     16.58 o
  -7   1  12     1396.82     1384.25     24.49 o
  -5   1  12     2252.12     2170.32     27.64 o
  -3   1  12        4.92       18.97      7.19 o
  -1   1  12      162.43      160.83      8.88 o
   1   1  12     3335.29     3317.15     30.27 o
   3   1  12     3788.37     3751.00     31.89 o
   5   1  12      386.87      388.70     13.77 o
   7   1  12      359.17      395.33     17.45 o
   9   1  12      513.09      515.27     25.91 o
  11   1  12        0.48       47.27     19.24 o
  13   1  12        4.13       31.53     20.99 o
  15   1  12      216.95      209.26     31.26 o
 -16   2  12      347.90      329.53     41.14 o
 -14   2  12      197.08      209.38     31.97 o
 -12   2  12     2182.23     2326.19     63.15 o
 -10   2  12     4932.66     4977.21    105.47 o
  -8   2  12       88.09      117.23     19.12 o
  -6   2  12    26622.17    26183.53    209.31 o
  -4   2  12     5377.46     5106.61     46.13 o
  -2   2  12     5548.96     5342.33     48.26 o
   0   2  12     7010.69     7047.29     56.81 o
   2   2  12     2393.51     2260.29     26.04 o
   4   2  12     6855.70     6517.09     58.49 o
   6   2  12     1427.68     1482.95     26.79 o
   8   2  12     1453.62     1440.24     40.19 o
  10   2  12      295.28      294.05     24.02 o
  12   2  12        5.81       14.29     20.24 o
  14   2  12       38.19       17.41     23.53 o
 -15   3  12      167.24      164.21     76.50 o
 -13   3  12        3.70       -7.60     26.68 o
 -11   3  12      538.22      549.61     80.17 o
  -9   3  12       14.58       13.27     20.12 o
  -7   3  12       67.79       92.03     13.48 o
  -5   3  12      481.04      531.74     21.86 o
  -3   3  12     1063.23     1061.81     21.92 o
  -1   3  12      558.50      559.43     14.44 o
   1   3  12     1672.27     1663.37     23.09 o
   3   3  12      929.13      932.47     18.79 o
   5   3  12      518.71      570.42     21.85 o
   7   3  12      299.40      289.69     20.86 o
   9   3  12     1273.19     1255.88     44.47 o
  11   3  12      116.26      114.04     22.55 o
  13   3  12        3.97      -17.93     21.91 o
 -14   4  12        6.36       52.75     55.47 o
 -12   4  12     1317.28     1237.22    107.51 o
 -10   4  12      338.76      325.10     35.25 o
  -8   4  12       34.72       27.25     25.34 o
  -6   4  12     5143.42     5021.37     78.05 o
  -4   4  12     8723.92     8542.88     93.94 o
  -2   4  12     6846.79     6637.61     70.41 o
   0   4  12     4130.60     4210.35     51.63 o
   2   4  12     2829.66     2709.34     35.98 o
   4   4  12      345.60      364.30     18.91 o
   6   4  12     1927.70     1907.32     41.34 o
   8   4  12      212.51      244.15     26.52 o
  10   4  12      694.65      664.13     45.97 o
  12   4  12       54.60       56.60     28.05 o
 -13   5  12      118.53       66.96     52.70 o
 -11   5  12        0.17        9.60     31.16 o
  -9   5  12     1478.18     1434.63     70.97 o
  -7   5  12        8.16       -9.82     17.71 o
  -5   5  12      292.29      336.68     25.12 o
  -3   5  12      804.93      859.07     35.97 o
  -1   5  12      567.37      647.33     23.15 o
   1   5  12      418.97      460.78     19.20 o
   3   5  12       45.32       62.82     16.97 o
   5   5  12      218.08      229.18     29.49 o
   7   5  12       25.38        8.54     22.09 o
   9   5  12     1397.90     1470.46     73.59 o
  11   5  12     1241.74     1262.12    102.32 o
 -12   6  12      809.75      870.72    121.98 o
 -10   6  12     1296.39     1400.56     49.23 o
  -8   6  12      761.12      684.26     38.39 o
  -6   6  12      963.71      946.70     46.36 o
  -4   6  12     1472.19     1415.26     51.45 o
  -2   6  12       60.80       48.84     16.39 o
   0   6  12     1556.34     1574.36     44.87 o
   2   6  12     1549.25     1586.98     46.26 o
   4   6  12     2134.43     2139.60     54.20 o
   6   6  12        9.99        2.20     22.96 o
   8   6  12       78.57       79.10     26.97 o
  10   6  12       65.04       89.84     34.48 o
  -9   7  12        0.22      -28.80     32.80 o
  -7   7  12       10.45       34.72     32.30 o
  -5   7  12       20.06      -11.67     36.84 o
  -3   7  12      208.34      213.08     32.05 o
  -1   7  12      101.77      130.21     34.97 o
   1   7  12       31.37       27.95     24.04 o
   3   7  12     1106.66     1258.69     53.75 o
   5   7  12      534.58      619.22     37.84 o
   7   7  12       16.01        8.72     31.10 o
   9   7  12      359.38      269.68     74.56 o
  -8   8  12        0.77      -33.36     45.02 o
  -6   8  12       62.55       23.46     41.44 o
  -4   8  12      263.91      248.15     45.31 o
  -2   8  12       93.76      134.31     41.21 o
   0   8  12      105.60      124.27     35.45 o
   2   8  12      628.87      625.07     46.27 o
   4   8  12       20.84        5.56     31.22 o
   6   8  12      207.40      187.56    103.65 o
  -3   9  12        4.83        5.73     59.16 o
  -1   9  12        2.16      -22.24     59.74 o
   1   9  12       44.26       65.27     40.30 o
 -15   1  13     1491.49     1557.32     83.42 o
 -13   1  13     2548.60     2500.46     59.75 o
 -11   1  13     3104.65     3111.40     68.40 o
  -9   1  13     3741.40     3714.69     69.99 o
  -7   1  13     2085.11     1924.85     30.76 o
  -5   1  13     9991.74     9735.71     80.69 o
  -3   1  13     6824.07     6879.61     54.19 o
  -1   1  13     2822.76     2820.86     27.73 o
   1   1  13     4220.67     4100.33     35.83 o
   3   1  13      885.16      837.70     15.52 o
   5   1  13      898.14      882.56     19.31 o
   7   1  13      412.13      455.21     19.98 o
   9   1  13      104.44       94.10     18.76 o
  11   1  13      289.74      340.73     27.07 o
  13   1  13       76.41       81.49     23.91 o
 -16   2  13        2.35       48.76     39.63 o
 -14   2  13       94.57       91.54     27.59 o
 -12   2  13      209.89      246.70     29.00 o
 -10   2  13     1008.35      981.95     39.93 o
  -8   2  13      255.89      232.60     22.89 o
  -6   2  13      171.89      191.00     15.41 o
  -4   2  13      765.36      766.42     17.14 o
  -2   2  13      148.19      175.80     10.15 o
   0   2  13     3891.08     3871.36     36.87 o
   2   2  13      806.69      816.77     16.88 o
   4   2  13      988.87      971.46     25.82 o
   6   2  13        7.97        7.76     10.67 o
   8   2  13        1.37        2.60     15.47 o
  10   2  13        1.92        2.46     17.94 o
  12   2  13       38.84       20.12     21.53 o
  14   2  13      566.09      528.51     35.45 o
 -15   3  13      425.08      437.39     48.08 o
 -13   3  13     1002.03     1085.84     51.32 o
 -11   3  13      451.38      454.42     40.63 o
  -9   3  13     6161.25     6014.93    134.66 o
  -7   3  13     4152.85     4096.02     57.85 o
  -5   3  13     5782.60     5582.56     60.94 o
  -3   3  13        2.15        0.82      9.86 o
  -1   3  13      152.96      185.87     10.77 o
   1   3  13     2466.04     2280.53     28.87 o
   3   3  13      184.99      198.63     12.22 o
   5   3  13      483.70      476.46     21.25 o
   7   3  13      240.53      244.83     24.15 o
   9   3  13      270.25      261.84     24.14 o
  11   3  13     1462.39     1472.58     76.33 o
  13   3  13      316.08      305.59     35.30 o
 -14   4  13       25.27      -29.66     52.70 o
 -12   4  13      418.01      337.53     50.64 o
 -10   4  13       54.43       56.47     44.43 o
  -8   4  13      178.03      175.37     20.81 o
  -6   4  13      592.62      670.65     25.43 o
  -4   4  13     1058.08     1096.32     28.70 o
  -2   4  13     2428.62     2448.13     33.84 o
   0   4  13      597.23      593.29     21.60 o
   2   4  13        0.52       -4.72     10.86 o
   4   4  13      557.58      539.25     21.52 o
   6   4  13     1848.87     1770.60     40.98 o
   8   4  13     2808.08     2809.84     63.80 o
  10   4  13      191.19      188.16     29.15 o
  12   4  13        7.88        8.71     28.84 o
 -13   5  13      660.03      651.56     51.71 o
 -11   5  13      544.68      509.10     49.24 o
  -9   5  13      330.43      179.72     66.16 o
  -7   5  13     2329.53     2345.68     59.76 o
  -5   5  13     1931.20     1984.32     48.18 o
  -3   5  13     1341.29     1326.60     42.39 o
  -1   5  13     1255.25     1258.58     30.44 o
   1   5  13      392.49      434.17     20.74 o
   3   5  13      151.85      151.37     19.33 o
   5   5  13      831.06      860.77     31.60 o
   7   5  13      107.90      106.20     31.27 o
   9   5  13       35.07       60.77     26.68 o
  11   5  13      189.63      179.57     33.03 o
 -12   6  13        4.72      -28.20     28.20 o
 -10   6  13      254.34      301.60     44.74 o
  -8   6  13        0.69      -23.95     25.23 o
  -6   6  13      331.38      367.40     36.59 o
  -4   6  13      487.58      552.09     47.14 o
  -2   6  13     1087.52     1093.74     34.86 o
   0   6  13      569.75      565.62     31.76 o
   2   6  13      426.48      438.11     36.77 o
   4   6  13      166.16      161.90     25.81 o
   6   6  13      939.45      948.14     41.93 o
   8   6  13     1158.82     1099.65     45.85 o
  10   6  13      533.14      504.87     74.62 o
  -9   7  13       52.43       27.77     34.53 o
  -7   7  13      184.46      115.33     36.34 o
  -5   7  13       10.42       13.73     30.88 o
  -3   7  13      172.83      213.52     32.69 o
  -1   7  13      315.89      299.99     29.10 o
   1   7  13     1382.76     1407.92     47.94 o
   3   7  13        3.92        3.40     27.06 o
   5   7  13      101.86      124.60     32.27 o
   7   7  13       35.03        9.41     32.21 o
   9   7  13      215.21      146.99     66.30 o
  -6   8  13        9.87      -36.89     39.50 o
  -4   8  13      238.39      212.49     87.67 o
  -2   8  13       56.16       16.44     37.74 o
   0   8  13      850.46      819.27     71.32 o
   2   8  13     1645.04     1565.83     62.09 o
   4   8  13      504.69      458.01     42.86 o
   6   8  13      196.55      197.88     68.10 o
 -12   0  14     3081.40     2922.41     90.74 o
 -10   0  14      123.90      155.47     59.84 o
  -8   0  14      164.77      171.67     19.13 o
  -6   0  14     3430.77     3366.63     52.75 o
  -4   0  14     1346.22     1284.72     27.23 o
  -2   0  14      682.43      669.49     19.47 o
   0   0  14      535.15      595.81     19.69 o
   2   0  14     2423.58     2192.87     32.59 o
   4   0  14     8563.64     8220.32     99.55 o
   6   0  14       72.74       71.41     20.71 o
   8   0  14     1190.53     1192.60     53.70 o
  10   0  14        0.67        2.05     28.52 o
  12   0  14      206.17      201.92     72.57 o
  14   0  14     1221.45     1137.66     58.45 o
 -15   1  14      145.02      153.52     28.77 o
 -13   1  14      298.54      322.97     28.59 o
 -11   1  14        4.51       26.78     16.62 o
  -9   1  14       21.66       18.79     13.07 o
  -7   1  14     2093.46     1996.97     33.45 o
  -5   1  14       23.33       31.88      8.76 o
  -3   1  14      120.79      146.22      8.49 o
  -1   1  14     1346.10     1359.13     19.20 o
   1   1  14     1608.19     1642.72     20.74 o
   3   1  14        7.29       -1.45      7.36 o
   5   1  14       35.60       39.65     10.31 o
   7   1  14      563.64      557.74     30.60 o
   9   1  14        0.11      -12.09     16.47 o
  11   1  14      280.40      317.19     26.61 o
  13   1  14      315.73      260.19     27.96 o
 -14   2  14      129.30      173.63     30.34 o
 -12   2  14     1743.40     1697.76     54.35 o
 -10   2  14     1188.97     1159.38     92.79 o
  -8   2  14     2857.00     2684.87     48.89 o
  -6   2  14     1067.24     1078.18     21.47 o
  -4   2  14       14.14       17.23      8.04 o
  -2   2  14      214.02      265.95     12.35 o
   0   2  14        4.21        8.59      9.03 o
   2   2  14      318.81      270.74     11.73 o
   4   2  14      213.05      221.06     12.82 o
   6   2  14       45.49       42.75     13.23 o
   8   2  14     1070.12     1076.68     42.81 o
  10   2  14      877.26      902.33     39.00 o
  12   2  14       89.39      153.44     31.47 o
  14   2  14      901.68      905.52     48.59 o
 -15   3  14       60.28       41.27     35.29 o
 -13   3  14       47.81       28.30     28.84 o
 -11   3  14      606.99      778.87     43.39 o
  -9   3  14       78.61       91.00     31.74 o
  -7   3  14       25.37       11.49     15.78 o
  -5   3  14      310.60      307.54     15.61 o
  -3   3  14     2975.02     2917.81     43.95 o
  -1   3  14       24.71       16.63     11.33 o
   1   3  14      162.85      135.62     12.45 o
   3   3  14       54.81       70.94     12.47 o
   5   3  14     1406.46     1345.67     34.49 o
   7   3  14        4.07       -2.17     18.51 o
   9   3  14       57.31       42.35     23.52 o
  11   3  14      385.25      422.92     35.08 o
  13   3  14        7.43       11.40     36.06 o
 -14   4  14       79.21       28.66     50.32 o
 -12   4  14     1742.25     1808.81     81.65 o
 -10   4  14     1491.42     1509.73     60.56 o
  -8   4  14      656.20      683.89     44.74 o
  -6   4  14      103.18      136.85     17.96 o
  -4   4  14      280.26      302.57     28.68 o
  -2   4  14       20.59       15.17     10.95 o
   0   4  14      499.40      516.63     20.89 o
   2   4  14       24.64       30.89     12.41 o
   4   4  14        0.29        4.24     13.29 o
   6   4  14       18.55        5.26     16.96 o
   8   4  14     2057.21     2168.04     65.55 o
  10   4  14      652.62      663.27     39.29 o
  12   4  14        1.46        0.96     27.70 o
 -13   5  14        1.22       48.44     38.07 o
 -11   5  14        0.41       12.05     68.97 o
  -9   5  14      362.94      478.23     53.65 o
  -7   5  14      363.86      363.95     24.93 o
  -5   5  14     2102.98     2080.94     45.49 o
  -3   5  14      472.05      467.50     34.46 o
  -1   5  14       96.32       71.45     15.54 o
   1   5  14       59.60       50.78     15.55 o
   3   5  14     2069.00     2056.38     45.17 o
   5   5  14     2542.23     2607.59     59.23 o
   7   5  14      396.67      433.36     32.27 o
   9   5  14      132.00      104.72     28.60 o
  11   5  14      152.48      118.24     31.73 o
 -12   6  14       29.23      -28.98     28.98 o
 -10   6  14       73.09       45.52     31.74 o
  -8   6  14       25.92       10.15     26.42 o
  -6   6  14      625.80      666.11     43.38 o
  -4   6  14      485.98      542.18     41.15 o
  -2   6  14      510.04      536.63     24.83 o
   0   6  14      114.97      129.15     24.35 o
   2   6  14     2070.16     2096.91     54.52 o
   4   6  14      128.89      169.11     26.62 o
   6   6  14       10.32       10.09     23.69 o
   8   6  14      143.47      184.00     36.75 o
  10   6  14       27.01      -19.73     27.54 o
  -9   7  14      122.59      124.88     37.56 o
  -7   7  14       33.42       41.29     33.95 o
  -5   7  14        2.75      -36.51     39.29 o
  -3   7  14      467.26      416.79     40.08 o
  -1   7  14      792.87      871.24     39.79 o
   1   7  14      734.40      701.13     58.21 o
   3   7  14      344.64      406.30     81.62 o
   5   7  14     1096.17     1136.88    105.80 o
   7   7  14       47.91       26.47     44.83 o
  -6   8  14       68.34        6.23     42.81 o
  -4   8  14       44.55      101.26     68.48 o
  -2   8  14      264.72      153.63     44.95 o
   0   8  14        5.29      -25.02     28.25 o
   2   8  14       25.64       54.01     33.64 o
   4   8  14      183.08      151.13     36.39 o
 -15   1  15      620.28      545.06     35.91 o
 -13   1  15      422.11      428.67     39.85 o
 -11   1  15      435.67      472.99     27.06 o
  -9   1  15      100.09       83.78     13.45 o
  -7   1  15      121.38      135.78     13.29 o
  -5   1  15      165.87      151.89      9.35 o
  -3   1  15     3548.48     3528.16     32.69 o
  -1   1  15     2760.94     2658.37     29.66 o
   1   1  15     2852.76     2687.36     29.63 o
   3   1  15       12.73        1.73      8.66 o
   5   1  15     3697.13     3711.77     61.67 o
   7   1  15       13.95       26.69     15.35 o
   9   1  15      309.95      313.78     24.88 o
  11   1  15     3361.59     3276.95     79.02 o
  13   1  15      161.28      150.16     28.30 o
 -14   2  15      271.71      284.23     34.03 o
 -12   2  15       32.74        1.58     24.39 o
 -10   2  15       80.72       47.63     32.69 o
  -8   2  15       57.72       49.02     14.94 o
  -6   2  15     1797.98     1837.12     30.66 o
  -4   2  15     1198.06     1187.07     20.81 o
  -2   2  15     1662.83     1694.39     23.21 o
   0   2  15      477.11      517.09     16.61 o
   2   2  15     1442.87     1408.75     23.22 o
   4   2  15      308.12      293.86     16.08 o
   6   2  15      340.07      362.30     21.64 o
   8   2  15      702.64      728.16     33.68 o
  10   2  15      108.21      135.97     22.92 o
  12   2  15      209.70      162.17     30.56 o
 -15   3  15      468.20      547.34     45.49 o
 -13   3  15      837.20      862.68     60.47 o
 -11   3  15     2193.75     2215.69     81.56 o
  -9   3  15      141.47      212.47     36.80 o
  -7   3  15       37.90       40.30     27.27 o
  -5   3  15      219.31      224.05     15.75 o
  -3   3  15       98.50       76.67     14.78 o
  -1   3  15      697.16      658.94     20.14 o
   1   3  15        6.84        2.23     12.56 o
   3   3  15     1327.66     1308.82     27.29 o
   5   3  15     4247.75     4251.58     64.37 o
   7   3  15     1211.90     1249.15     43.32 o
   9   3  15      144.50      104.17     26.03 o
  11   3  15     1476.80     1525.15     53.31 o
  13   3  15       63.22       53.01     29.55 o
 -14   4  15        5.38      -30.71     43.47 o
 -12   4  15      722.15      743.95    106.87 o
 -10   4  15      429.50      446.91     40.68 o
  -8   4  15     1252.58     1265.31     40.10 o
  -6   4  15     1174.74     1071.76     32.38 o
  -4   4  15     1311.59     1301.60     32.32 o
  -2   4  15      293.38      321.64     16.45 o
   0   4  15     1629.67     1554.35     35.99 o
   2   4  15     2799.00     2817.60     41.22 o
   4   4  15      239.26      269.31     18.37 o
   6   4  15     1011.47      985.07     33.89 o
   8   4  15      188.25      211.94     29.42 o
  10   4  15        9.52       17.87     26.24 o
  12   4  15        4.57      -27.02     27.02 o
 -13   5  15      332.96      254.89     55.49 o
 -11   5  15       36.66       50.20     46.78 o
  -9   5  15       78.20       81.74     26.69 o
  -7   5  15      211.86      205.75     24.44 o
  -5   5  15      352.27      360.32     29.91 o
  -3   5  15       79.11      101.08     32.18 o
  -1   5  15     1248.28     1245.24     31.63 o
   1   5  15       36.75       42.94     15.90 o
   3   5  15       13.89        6.98     22.73 o
   5   5  15     1786.50     1804.26     50.66 o
   7   5  15      135.40      165.49     26.92 o
   9   5  15      301.57      307.17     33.31 o
  11   5  15      522.82      495.82     51.10 o
 -10   6  15      526.51      579.90     41.88 o
  -8   6  15      192.11      155.85     45.04 o
  -6   6  15      609.80      585.43     77.99 o
  -4   6  15      769.24      766.69     44.48 o
  -2   6  15      292.43      302.63     26.58 o
   0   6  15      504.88      552.35     32.95 o
   2   6  15     4216.84     4225.30     79.87 o
   4   6  15      527.38      509.89     44.04 o
   6   6  15        0.06      -19.21     23.88 o
   8   6  15      203.53      181.55     38.97 o
  10   6  15        6.16      -26.95     57.89 o
  -9   7  15      126.97      133.35     39.04 o
  -7   7  15       27.96       48.04     35.33 o
  -5   7  15      549.57      501.43     43.76 o
  -3   7  15        1.92      -20.98     29.17 o
  -1   7  15     1152.23     1191.72     49.77 o
   1   7  15       28.08       42.52     25.86 o
   3   7  15       39.23       51.03     38.23 o
   5   7  15      154.62      187.34     35.69 o
   7   7  15        8.60       -9.66     63.63 o
  -6   8  15     1058.04      964.01    100.56 o
  -4   8  15     2056.41     1984.53     85.21 o
  -2   8  15      464.27      300.75     50.53 o
   0   8  15      216.29      250.68     36.08 o
   2   8  15      521.95      546.90     67.77 o
   4   8  15       40.73       33.05     34.03 o
 -12   0  16        6.44       -9.22     22.73 o
 -10   0  16      382.99      410.67     34.56 o
  -8   0  16     1344.29     1355.99     37.51 o
  -6   0  16     5297.60     5122.27    110.04 o
  -4   0  16    15415.49    15001.64    177.44 o
  -2   0  16     4025.17     3910.80     51.24 o
   0   0  16      274.51      241.47     17.87 o
   2   0  16     2941.43     2936.56     44.16 o
   4   0  16        0.54        9.27     14.15 o
   6   0  16       89.18       44.69     22.71 o
   8   0  16     8170.18     7795.98    162.52 o
  10   0  16     1455.54     1497.62     67.06 o
  12   0  16      140.29      110.56     32.20 o
  14   0  16      569.06      521.40     85.39 o
 -15   1  16       34.17       65.66     37.40 o
 -13   1  16        6.73        5.45     18.58 o
 -11   1  16       12.12        6.30     18.52 o
  -9   1  16      492.36      546.01     27.90 o
  -7   1  16      441.63      474.38     21.04 o
  -5   1  16      474.02      523.46     14.54 o
  -3   1  16     1845.78     1803.60     27.88 o
  -1   1  16      258.29      263.46     15.36 o
   1   1  16        6.86       11.05      9.52 o
   3   1  16     1239.81     1228.12     24.32 o
   5   1  16      744.55      805.64     22.99 o
   7   1  16      113.90      108.03     18.18 o
   9   1  16      156.76      155.89     21.86 o
  11   1  16     1070.97      989.32     40.18 o
  13   1  16       12.62       44.08     23.83 o
 -14   2  16       25.58        5.21     22.44 o
 -12   2  16      622.24      694.76     58.60 o
 -10   2  16     1118.10     1164.76     46.13 o
  -8   2  16      523.74      524.72     31.61 o
  -6   2  16       86.31      103.75     12.59 o
  -4   2  16     2466.55     2459.82     36.66 o
  -2   2  16     4447.63     4217.55     46.83 o
   0   2  16       61.46       69.00     14.47 o
   2   2  16    14637.94    14894.13    146.09 o
   4   2  16     1871.59     1899.05     36.61 o
   6   2  16        0.80       -2.18     15.61 o
   8   2  16     3873.51     3825.49     74.26 o
  10   2  16       61.19       83.59     33.19 o
  12   2  16        0.55       11.82     27.36 o
 -13   3  16       25.87       -6.03     36.65 o
 -11   3  16      216.12      167.52     32.30 o
  -9   3  16      272.92      316.45     44.25 o
  -7   3  16     1521.71     1517.47     41.06 o
  -5   3  16       12.98       -0.65     12.41 o
  -3   3  16       16.12       28.44     14.61 o
  -1   3  16      556.08      601.25     19.97 o
   1   3  16      261.42      235.38     17.40 o
   3   3  16     1273.57     1333.21     29.42 o
   5   3  16        0.01      -15.34     15.34 o
   7   3  16      347.67      377.75     29.19 o
   9   3  16       59.09       69.87     25.01 o
  11   3  16       69.05       83.35     28.00 o
  13   3  16       96.51       68.23     34.49 o
 -14   4  16      138.75      143.40     51.44 o
 -12   4  16       90.12       30.55     44.06 o
 -10   4  16     1093.13     1135.26     69.23 o
  -8   4  16      888.83      913.11     55.77 o
  -6   4  16        9.69       18.62     17.83 o
  -4   4  16     3550.76     3579.94     54.67 o
  -2   4  16      248.12      247.64     19.69 o
   0   4  16     1026.38      981.80     27.92 o
   2   4  16     4672.80     4783.25     63.03 o
   4   4  16     1066.69     1121.70     34.96 o
   6   4  16      345.03      430.21     26.44 o
   8   4  16     1026.44     1163.14     54.05 o
  10   4  16      375.22      399.92     46.08 o
  12   4  16        8.13       16.16     34.60 o
 -13   5  16      462.60      638.45     84.81 o
 -11   5  16      359.05      412.40     58.81 o
  -9   5  16        2.09      -17.58     25.17 o
  -7   5  16      178.95      148.10     23.07 o
  -5   5  16        9.24       -9.92     19.72 o
  -3   5  16       37.05       15.48     19.22 o
  -1   5  16     3971.71     3838.47     56.09 o
   1   5  16      573.30      669.93     26.07 o
   3   5  16      784.10      817.72     42.86 o
   5   5  16      194.44      185.62     26.60 o
   7   5  16      344.37      350.48     30.54 o
   9   5  16        4.14       25.90     32.12 o
  11   5  16      225.41      140.31     37.48 o
 -10   6  16      360.38      375.10     37.54 o
  -8   6  16      177.29      185.73     37.12 o
  -6   6  16      306.29      230.09     40.79 o
  -4   6  16     1875.18     1919.40    119.79 o
  -2   6  16      353.09      385.47     28.50 o
   0   6  16      305.21      292.53     28.49 o
   2   6  16      617.43      670.43     41.43 o
   4   6  16      569.87      604.53     42.14 o
   6   6  16      402.83      368.23     37.66 o
   8   6  16     1474.50     1553.71    106.88 o
  -9   7  16      375.83      363.33     46.10 o
  -7   7  16     1614.44     1580.62     65.67 o
  -5   7  16      204.35      166.76     55.22 o
  -3   7  16        2.45      -30.10     30.10 o
  -1   7  16      243.26      217.19     37.48 o
   1   7  16       69.04       20.84     28.07 o
   3   7  16      128.64      114.79     32.76 o
   5   7  16       46.03       24.18     32.17 o
   7   7  16        2.44      -33.90     54.40 o
  -6   8  16      153.49       73.54     68.58 o
  -4   8  16      667.20      549.97     60.04 o
  -2   8  16      111.62       53.82     56.78 o
   0   8  16      105.28      126.82     71.40 o
   2   8  16      458.00      485.59     44.23 o
   4   8  16       16.41      -11.58     38.45 o
 -15   1  17        6.26      -35.35     36.71 o
 -13   1  17      178.62      199.40     23.33 o
 -11   1  17      495.16      483.86     29.40 o
  -9   1  17      345.37      367.80     20.86 o
  -7   1  17     4894.98     4875.52     77.67 o
  -5   1  17     1680.16     1636.02     25.46 o
  -3   1  17      802.74      788.87     18.44 o
  -1   1  17     4642.72     4828.30     55.93 o
   1   1  17      252.27      228.31     14.89 o
   3   1  17       84.62       95.32     14.39 o
   5   1  17     6906.23     6826.46     93.83 o
   7   1  17      576.10      634.12     32.81 o
   9   1  17       29.06       34.50     19.56 o
  11   1  17      480.27      522.73     37.69 o
  13   1  17       16.37        9.52     28.12 o
 -14   2  17        1.66      -10.69     22.88 o
 -12   2  17      226.43      232.37     36.46 o
 -10   2  17     1469.62     1572.45     65.61 o
  -8   2  17       54.58       49.23     19.49 o
  -6   2  17      184.36      194.47     15.01 o
  -4   2  17        2.82       -5.83     12.17 o
  -2   2  17     1334.85     1319.32     30.79 o
   0   2  17       16.65       11.34     12.51 o
   2   2  17       69.70       80.28     16.45 o
   4   2  17      328.34      315.78     21.06 o
   6   2  17       74.94       76.85     18.65 o
   8   2  17     1123.85     1123.29     42.98 o
  10   2  17      342.33      334.38     33.02 o
  12   2  17       66.23       58.29     29.01 o
 -13   3  17      936.06      994.81     53.54 o
 -11   3  17      907.13      871.15     48.06 o
  -9   3  17       86.80       90.42     55.61 o
  -7   3  17      926.59      972.85     29.50 o
  -5   3  17      284.23      264.05     17.49 o
  -3   3  17       40.28       39.36     15.15 o
  -1   3  17    10351.42    10642.54    104.44 o
   1   3  17     1306.25     1327.23     31.04 o
   3   3  17       22.05       30.52     16.62 o
   5   3  17     1403.56     1439.21     36.90 o
   7   3  17      233.98      226.28     27.15 o
   9   3  17       21.65       18.05     24.96 o
  11   3  17      635.62      613.70     40.54 o
 -12   4  17       44.18       26.71     72.47 o
 -10   4  17       28.17       52.24     33.06 o
  -8   4  17      184.57      187.24     21.87 o
  -6   4  17       97.46       72.98     20.28 o
  -4   4  17     1955.67     1882.63     40.39 o
  -2   4  17      268.16      312.08     21.54 o
   0   4  17      410.72      425.97     25.59 o
   2   4  17      481.60      533.00     23.39 o
   4   4  17      377.04      389.38     28.29 o
   6   4  17       76.46       55.27     20.14 o
   8   4  17      279.95      229.70     32.71 o
  10   4  17        0.45        6.18     28.01 o
 -11   5  17       34.80      145.32     51.97 o
  -9   5  17        4.98        3.63     27.53 o
  -7   5  17     1746.73     1842.71     59.40 o
  -5   5  17      208.65      181.00     26.01 o
  -3   5  17       41.43       28.29     20.93 o
  -1   5  17      636.07      677.48     29.75 o
   1   5  17      255.90      272.29     21.34 o
   3   5  17      103.44      121.62     27.84 o
   5   5  17     1235.33     1316.79     60.87 o
   7   5  17      604.85      564.68     48.86 o
   9   5  17        2.12        7.89     26.36 o
 -10   6  17      764.37      694.89     51.37 o
  -8   6  17        7.98       20.86     47.52 o
  -6   6  17      253.89      249.31     37.55 o
  -4   6  17      587.99      611.72     62.13 o
  -2   6  17       16.97        8.07     22.45 o
   0   6  17      381.34      413.66     36.70 o
   2   6  17      467.75      498.12     38.14 o
   4   6  17      206.90      199.02     33.62 o
   6   6  17        3.20        8.78     28.95 o
   8   6  17      443.39      424.97     62.47 o
  -9   7  17        0.96       53.81     67.32 o
  -7   7  17      825.70      792.85     57.20 o
  -5   7  17      504.24      581.55     47.76 o
  -3   7  17       32.46      -12.08     32.13 o
  -1   7  17      344.66      396.46     43.45 o
   1   7  17      135.62      146.21     67.80 o
   3   7  17      376.68      378.17     39.60 o
   5   7  17      545.88      560.39     45.99 o
   7   7  17       72.55        9.62     56.15 o
  -4   8  17        0.54      -28.25     42.11 o
  -2   8  17        2.23      -10.76     42.20 o
   0   8  17        0.15        5.93     58.57 o
   2   8  17        6.62       22.32     37.83 o
 -14   0  18        0.57        5.63     37.59 o
 -12   0  18      959.44      934.80     36.55 o
 -10   0  18     4279.02     4575.40     83.91 o
  -8   0  18     1516.49     1523.69     59.21 o
  -6   0  18     1718.12     1612.60     45.93 o
  -4   0  18     8124.08     8410.69     90.78 o
  -2   0  18       33.92       -5.74     17.46 o
   0   0  18      550.29      586.36     47.35 o
   2   0  18    12948.93    13082.22    162.40 o
   4   0  18     1759.52     1721.19     77.73 o
   6   0  18      231.24      263.72     35.64 o
   8   0  18      154.15      174.96     29.21 o
  10   0  18       23.43       -9.36     27.25 o
  12   0  18        9.32       60.80     44.83 o
 -15   1  18       11.16       48.38     41.33 o
 -13   1  18      550.00      622.10     31.82 o
 -11   1  18      155.73      186.99     24.88 o
  -9   1  18        0.03      -11.21     14.68 o
  -7   1  18      103.41      143.53     15.34 o
  -5   1  18     2089.54     2036.51     40.87 o
  -3   1  18        1.18       -3.98     10.17 o
  -1   1  18      661.03      646.96     23.09 o
   1   1  18     1590.97     1558.11     29.33 o
   3   1  18     1013.45     1030.81     27.19 o
   5   1  18       86.23       69.92     19.27 o
   7   1  18      145.87      173.12     24.60 o
   9   1  18      597.85      600.96     36.93 o
  11   1  18        0.07       -2.76     25.24 o
  13   1  18        5.22        3.01     43.89 o
 -14   2  18      723.95      738.50     45.54 o
 -12   2  18       72.04       22.26     27.51 o
 -10   2  18     4903.61     4914.65    123.16 o
  -8   2  18      263.30      299.97     26.57 o
  -6   2  18      593.12      628.76     22.65 o
  -4   2  18     9182.82     9339.03     95.15 o
  -2   2  18        5.52       15.00     11.98 o
   0   2  18      139.95      168.21     15.52 o
   2   2  18     3568.03     3655.82     57.11 o
   4   2  18      221.07      238.80     19.97 o
   6   2  18        0.50       10.18     17.16 o
   8   2  18      734.32      768.36     38.46 o
  10   2  18      299.82      306.63     32.56 o
  12   2  18      167.91      184.08     32.84 o
 -13   3  18      151.34      185.02     36.83 o
 -11   3  18        0.35      -19.65     33.73 o
  -9   3  18      808.85      762.00     46.14 o
  -7   3  18       98.03       83.10     18.79 o
  -5   3  18      226.25      246.50     23.55 o
  -3   3  18        2.11        6.53     18.09 o
  -1   3  18       64.32       80.56     17.23 o
   1   3  18       90.26       70.25     15.61 o
   3   3  18      112.66      121.60     19.35 o
   5   3  18     2608.62     2493.18     53.54 o
   7   3  18      225.07      253.56     28.25 o
   9   3  18       10.01       11.29     26.44 o
  11   3  18       45.24        0.63     27.99 o
 -12   4  18       88.68       94.10     48.50 o
 -10   4  18      912.24     1083.88     86.06 o
  -8   4  18       27.99        7.59     19.98 o
  -6   4  18       66.90       59.26     20.87 o
  -4   4  18     4713.27     4851.56     76.23 o
  -2   4  18     2012.70     2015.05     42.62 o
   0   4  18       41.85       54.70     15.93 o
   2   4  18     2367.38     2415.50     68.46 o
   4   4  18        6.53      -11.72     20.91 o
   6   4  18       58.14       45.26     22.45 o
   8   4  18      481.36      444.36     34.27 o
  10   4  18      114.46      109.61     31.06 o
 -11   5  18       24.60        3.53     29.10 o
  -9   5  18       39.19       36.15     22.04 o
  -7   5  18      325.91      296.76     32.98 o
  -5   5  18       89.45       84.77     24.69 o
  -3   5  18     1325.39     1337.01     41.25 o
  -1   5  18     2366.62     2432.77     59.90 o
   1   5  18      239.76      249.99     21.48 o
   3   5  18      125.24      114.82     33.59 o
   5   5  18      399.90      453.64     40.77 o
   7   5  18       26.20       30.40     38.56 o
   9   5  18        1.05       35.42     41.37 o
 -10   6  18     1302.93     1455.79     86.43 o
  -8   6  18      923.92      946.65    127.91 o
  -6   6  18       48.52      100.74     35.20 o
  -4   6  18      611.17      698.37     41.01 o
  -2   6  18        0.23      -22.29     22.33 o
   0   6  18      154.19      148.49     26.62 o
   2   6  18      725.23      827.66     46.48 o
   4   6  18      674.23      719.89     84.25 o
   6   6  18      514.09      601.50     56.81 o
   8   6  18      252.94      197.98     64.89 o
  -7   7  18       11.25      -27.90     36.92 o
  -5   7  18        4.95       -2.49     35.55 o
  -3   7  18       44.52       16.98     43.13 o
  -1   7  18      479.69      534.13     81.38 o
   1   7  18      115.12      155.19     32.89 o
   3   7  18      204.39      146.71     35.42 o
   5   7  18     1184.99     1172.07     58.79 o
  -2   8  18      425.05      376.60     54.85 o
   0   8  18        6.11       17.97     63.53 o
 -13   1  19     2378.87     2329.94     64.44 o
 -11   1  19      839.36      837.43     29.98 o
  -9   1  19     1013.89     1018.70     36.36 o
  -7   1  19     3189.37     3192.79     50.94 o
  -5   1  19       24.51       16.20     12.76 o
  -3   1  19        6.48      -11.01     14.06 o
  -1   1  19     3272.84     3349.49     49.93 o
   1   1  19      714.98      800.34     23.17 o
   3   1  19      554.28      568.53     33.35 o
   5   1  19      442.56      424.46     28.34 o
   7   1  19        7.95       -0.67     24.63 o
   9   1  19       94.77      103.99     31.94 o
  11   1  19      346.85      249.82     39.94 o
 -14   2  19        0.58      -29.34     29.34 o
 -12   2  19      423.01      430.22     57.62 o
 -10   2  19      346.29      337.35     33.63 o
  -8   2  19      263.53      256.89     20.50 o
  -6   2  19      244.16      281.23     24.60 o
  -4   2  19      316.69      337.24     18.94 o
  -2   2  19       85.16       92.37     17.24 o
   0   2  19      204.55      213.63     18.67 o
   2   2  19     2057.43     1976.81     41.38 o
   4   2  19      409.19      420.18     22.71 o
   6   2  19      461.63      497.07     33.47 o
   8   2  19      167.35      135.31     27.38 o
  10   2  19       19.41       30.92     26.40 o
  12   2  19       47.09       53.51     44.43 o
 -13   3  19     1204.88     1223.21     74.25 o
 -11   3  19      106.56      124.90     44.97 o
  -9   3  19      146.10      160.72     20.07 o
  -7   3  19     3165.52     3173.15     64.67 o
  -5   3  19      386.19      390.12     21.39 o
  -3   3  19     1708.68     1709.21     37.64 o
  -1   3  19       60.35       59.61     17.62 o
   1   3  19       26.11       40.44     15.51 o
   3   3  19        6.09        2.32     19.66 o
   5   3  19      312.80      381.16     29.87 o
   7   3  19       49.09       53.76     28.40 o
   9   3  19      619.70      660.33     65.79 o
  11   3  19      963.34     1121.61     68.33 o
 -12   4  19        0.62       26.56     48.27 o
 -10   4  19        6.10      -17.02     35.19 o
  -8   4  19        8.38      -13.17     20.47 o
  -6   4  19      259.25      287.38     26.16 o
  -4   4  19     2837.03     2761.21     56.98 o
  -2   4  19      619.98      647.26     30.62 o
   0   4  19     1098.49     1133.20     31.64 o
   2   4  19      892.88      851.49     40.10 o
   4   4  19      612.33      626.92     34.18 o
   6   4  19       17.74        7.89     27.23 o
   8   4  19      626.45      600.38     59.17 o
  10   4  19      217.04      213.14     38.75 o
 -11   5  19      441.02      393.43     61.15 o
  -9   5  19      138.12      146.53     31.97 o
  -7   5  19      926.63      916.86     38.22 o
  -5   5  19      741.51      803.34     38.39 o
  -3   5  19        1.23        9.77     21.75 o
  -1   5  19     1067.74     1134.59     44.97 o
   1   5  19        8.21      -17.53     17.53 o
   3   5  19      303.16      282.44     33.61 o
   5   5  19       14.87        6.66     30.07 o
   7   5  19       45.04      -36.08     36.08 o
   9   5  19      173.30       90.62     45.05 o
 -10   6  19      142.21      145.54     40.07 o
  -8   6  19       21.17       43.27     35.53 o
  -6   6  19      179.00      173.47     37.93 o
  -4   6  19     2217.66     2326.95     86.01 o
  -2   6  19      879.79      928.45     42.84 o
   0   6  19       37.17       -7.95     31.35 o
   2   6  19     1025.25      919.35     71.27 o
   4   6  19      205.36      265.40     37.13 o
   6   6  19       35.54        8.48     40.16 o
   8   6  19      133.35      150.37     62.66 o
  -7   7  19       22.48      -27.20     60.90 o
  -5   7  19        1.00      -35.74     35.74 o
  -3   7  19        1.26      -21.73     30.49 o
  -1   7  19      219.00      220.95     40.51 o
   1   7  19      160.55      113.89     34.67 o
   3   7  19      601.27      550.83     44.85 o
   5   7  19        5.46      -36.86     36.86 o
 -14   0  20      119.75      227.99     51.58 o
 -12   0  20      103.61       88.35     24.87 o
 -10   0  20      622.34      615.15     46.29 o
  -8   0  20      406.57      446.69     31.37 o
  -6   0  20      477.71      496.97     55.33 o
  -4   0  20     1885.91     2023.20     56.74 o
  -2   0  20      696.44      740.35     36.84 o
   0   0  20       31.23       34.97     21.46 o
   2   0  20     2146.17     2083.78     44.92 o
   4   0  20     1681.79     1656.00     66.74 o
   6   0  20        0.18      -16.11     29.12 o
   8   0  20      663.64      647.42     54.15 o
  10   0  20      639.10      706.61     60.64 o
  12   0  20      173.47       92.77     64.11 o
 -13   1  20      318.03      236.53     26.51 o
 -11   1  20        0.29       -2.10     18.78 o
  -9   1  20       63.27       60.33     16.46 o
  -7   1  20      219.25      251.39     38.00 o
  -5   1  20      150.76      139.06     18.67 o
  -3   1  20        9.13       -1.85     15.10 o
  -1   1  20     1157.45     1150.77     30.69 o
   1   1  20      586.49      611.29     25.57 o
   3   1  20       10.14       22.76     14.17 o
   5   1  20      525.91      511.81     31.17 o
   7   1  20      176.71      184.83     37.86 o
   9   1  20        0.30        2.89     29.10 o
  11   1  20       32.71       32.51     29.63 o
 -14   2  20       11.70       -8.85     34.01 o
 -12   2  20        0.68      -27.29     32.33 o
 -10   2  20     1183.37     1210.66     36.13 o
  -8   2  20       10.45       15.53     17.81 o
  -6   2  20        8.23        0.30     15.75 o
  -4   2  20       62.26       71.21     17.17 o
  -2   2  20       38.97       35.59     18.14 o
   0   2  20        4.96       -3.64     15.27 o
   2   2  20      174.79      141.25     19.29 o
   4   2  20        8.89        1.21     21.38 o
   6   2  20      248.08      236.32     38.12 o
   8   2  20      829.32      782.41     46.26 o
  10   2  20     1386.77     1543.44     64.40 o
 -13   3  20       38.50       55.40     49.36 o
 -11   3  20      153.44      224.66     54.35 o
  -9   3  20       88.53       91.87     20.54 o
  -7   3  20     1297.97     1267.39     46.00 o
  -5   3  20        6.19       -9.67     15.39 o
  -3   3  20       13.89       13.32     17.54 o
  -1   3  20      381.45      336.89     23.68 o
   1   3  20      367.68      388.85     21.78 o
   3   3  20      122.44      120.99     23.13 o
   5   3  20        0.20       24.35     26.13 o
   7   3  20      159.91      145.60     30.57 o
   9   3  20      275.53      337.47     41.67 o
  11   3  20        4.46      -18.34     41.31 o
 -12   4  20       91.09      105.66     52.84 o
 -10   4  20      937.33     1078.31     59.27 o
  -8   4  20       41.44       53.93     34.50 o
  -6   4  20      129.51      131.46     24.50 o
  -4   4  20        0.11        7.82     22.18 o
  -2   4  20      203.75      229.98     25.32 o
   0   4  20        4.38      -15.69     20.53 o
   2   4  20       65.96       48.54     20.68 o
   4   4  20       91.64       95.92     26.98 o
   6   4  20      171.08      123.97     31.81 o
   8   4  20      974.39     1013.51     67.35 o
  10   4  20     1061.50     1075.51     65.10 o
 -11   5  20        7.44      -11.98     31.46 o
  -9   5  20       28.19        8.67     34.26 o
  -7   5  20     1815.44     1883.24     57.75 o
  -5   5  20      957.65      924.37     44.79 o
  -3   5  20      599.44      658.43     34.81 o
  -1   5  20      268.00      235.41     30.88 o
   1   5  20       38.66       33.43     20.77 o
   3   5  20      149.73      171.25     31.96 o
   5   5  20      155.80      194.16     33.08 o
   7   5  20      311.37      262.35     47.72 o
   9   5  20        8.36      -53.04     53.04 o
  -8   6  20        4.32        7.78     36.32 o
  -6   6  20       11.19      -19.73     34.25 o
  -4   6  20      808.19      700.04     43.47 o
  -2   6  20       19.62       38.37     25.32 o
   0   6  20      231.15      185.51     65.13 o
   2   6  20      308.86      230.46     34.03 o
   4   6  20      872.06      808.45     50.10 o
   6   6  20       65.27       94.20     54.11 o
  -5   7  20      139.40      109.59     40.18 o
  -3   7  20       19.73       14.77     30.93 o
  -1   7  20      561.76      557.80     65.76 o
   1   7  20      583.36      542.16     60.80 o
   3   7  20       87.90       37.09     38.12 o
 -13   1  21      325.09      294.83     32.29 o
 -11   1  21        0.21        9.20     19.01 o
  -9   1  21       10.33       17.40     20.94 o
  -7   1  21       18.33       -6.14     17.38 o
  -5   1  21      463.79      497.28     28.35 o
  -3   1  21      649.85      719.01     27.41 o
  -1   1  21     2651.54     2697.33     46.43 o
   1   1  21     1564.34     1630.95     46.18 o
   3   1  21      253.11      262.55     21.92 o
   5   1  21     1529.13     1561.56     40.86 o
   7   1  21     2043.44     2136.68     70.96 o
   9   1  21      242.54      182.40     31.28 o
  11   1  21      401.58      373.67     38.81 o
 -12   2  21       35.65       54.63     52.07 o
 -10   2  21       85.29       86.52     21.51 o
  -8   2  21      136.95      118.29     20.69 o
  -6   2  21       28.79        3.88     17.57 o
  -4   2  21      405.22      377.68     23.59 o
  -2   2  21     1623.42     1645.38     38.77 o
   0   2  21      199.22      231.44     22.71 o
   2   2  21      139.43      156.44     21.46 o
   4   2  21       10.72       -1.97     36.16 o
   6   2  21      550.68      612.46     38.44 o
   8   2  21       66.18       65.30     30.42 o
  10   2  21      106.78       85.01     48.79 o
 -13   3  21      497.62      635.45     67.17 o
 -11   3  21      459.42      476.09     71.63 o
  -9   3  21      322.72      288.83     39.29 o
  -7   3  21       53.91       74.06     22.59 o
  -5   3  21      255.49      289.74     23.88 o
  -3   3  21       18.78        9.94     18.64 o
  -1   3  21      255.30      238.25     24.71 o
   1   3  21        8.85      -15.41     15.41 o
   3   3  21     1086.09     1027.27     64.43 o
   5   3  21     1574.67     1642.99     66.08 o
   7   3  21     3120.09     3397.90     81.69 o
   9   3  21      157.88      209.92     36.03 o
 -12   4  21        1.38       61.79     53.97 o
 -10   4  21     1493.77     1448.18     65.82 o
  -8   4  21      901.28      990.56     43.92 o
  -6   4  21       52.00       82.65     30.21 o
  -4   4  21      404.50      390.46     30.93 o
  -2   4  21       10.32       -1.62     22.03 o
   0   4  21      511.25      481.22     30.94 o
   2   4  21        2.31      -25.28     25.28 o
   4   4  21      467.77      484.31     38.11 o
   6   4  21        7.62       -0.29     28.77 o
   8   4  21       12.77       22.34     40.35 o
  -9   5  21       44.65       23.96     25.28 o
  -7   5  21        8.48      -20.11     30.07 o
  -5   5  21       34.38       60.07     29.30 o
  -3   5  21      360.18      265.58     29.06 o
  -1   5  21      180.65      129.79     28.71 o
   1   5  21      896.60      887.07     35.77 o
   3   5  21       82.69        3.85     29.20 o
   5   5  21      930.71      934.13     49.70 o
   7   5  21      471.51      460.93     54.42 o
  -8   6  21      249.73      284.93     47.81 o
  -6   6  21       94.37      121.36     39.45 o
  -4   6  21      102.42       77.43     34.10 o
  -2   6  21      465.33      457.33     39.94 o
   0   6  21        2.94       -9.80     33.13 o
   2   6  21      221.84      250.90     35.23 o
   4   6  21      303.45      314.67     39.94 o
   6   6  21       46.31       35.07     54.01 o
  -5   7  21       13.94       -2.37     55.65 o
  -3   7  21      439.79      381.87     47.23 o
  -1   7  21      119.65      124.18     41.12 o
   1   7  21      468.18      352.94     76.16 o
   3   7  21        1.46      -36.49     36.49 o
 -12   0  22      143.59      133.32     27.54 o
 -10   0  22      414.30      357.14     55.69 o
  -8   0  22      218.06      258.26     30.58 o
  -6   0  22     1024.96      958.93     69.62 o
  -4   0  22     7361.55     7614.13    253.93 o
  -2   0  22     5437.26     5862.81    106.18 o
   0   0  22       47.74       27.65     24.72 o
   2   0  22      453.00      585.82     45.89 o
   4   0  22     3804.75     3969.34     80.09 o
   6   0  22       53.52       29.13     62.22 o
   8   0  22      308.57      366.98     57.36 o
  10   0  22     2295.47     2812.41    158.80 o
 -13   1  22        6.31       -3.13     21.02 o
 -11   1  22       45.68       62.60     21.76 o
  -9   1  22      116.00      144.94     27.87 o
  -7   1  22        0.23      -21.07     24.62 o
  -5   1  22      492.92      530.69     30.25 o
  -3   1  22      863.39      916.82     35.61 o
  -1   1  22      114.92       79.68     18.25 o
   1   1  22       75.64       96.59     20.18 o
   3   1  22     1063.85     1046.71     33.76 o
   5   1  22      485.55      538.93     34.87 o
   7   1  22       71.23       71.71     43.62 o
   9   1  22       47.62       18.14     27.77 o
  11   1  22      352.42      412.36    108.80 o
 -12   2  22      195.12      240.91     35.64 o
 -10   2  22      779.52      761.44     35.31 o
  -8   2  22      233.16      298.94     29.43 o
  -6   2  22       14.48        5.37     21.67 o
  -4   2  22     1129.65     1076.42     34.14 o
  -2   2  22     3125.86     3255.64     55.31 o
   0   2  22       67.32       45.35     17.40 o
   2   2  22     2555.41     2549.37     45.52 o
   4   2  22     7045.57     7463.58    129.09 o
   6   2  22       60.39       73.11     26.60 o
   8   2  22      135.87      116.86     32.01 o
  10   2  22     1019.58     1103.86     57.21 o
 -11   3  22      196.64      206.10     36.12 o
  -9   3  22       29.38       -2.98     21.18 o
  -7   3  22      143.21      153.11     25.21 o
  -5   3  22      372.11      398.17     37.73 o
  -3   3  22      238.35      245.09     23.99 o
  -1   3  22      525.65      457.29     29.59 o
   1   3  22       66.12       72.19     22.72 o
   3   3  22        0.57        9.49     27.58 o
   5   3  22       79.11       68.34     28.93 o
   7   3  22       91.33      134.30     39.90 o
   9   3  22       76.25       70.54     31.84 o
 -10   4  22      276.12      238.29     27.49 o
  -8   4  22     1140.77     1198.01     42.80 o
  -6   4  22        0.07       43.07     30.67 o
  -4   4  22     1012.92     1028.57     50.99 o
  -2   4  22     1237.21     1271.80     42.73 o
   0   4  22      603.84      575.38     33.30 o
   2   4  22     1669.21     1694.10     49.20 o
   4   4  22     2330.48     2554.92    144.08 o
   6   4  22      345.55      365.06     67.95 o
   8   4  22        0.53       38.25     41.25 o
  -9   5  22      236.69      259.84     31.73 o
  -7   5  22      123.56      167.93     35.54 o
  -5   5  22       65.01       46.55     29.53 o
  -3   5  22       76.20       63.78     26.28 o
  -1   5  22       12.92       41.37     27.63 o
   1   5  22      487.55      535.24     39.29 o
   3   5  22        1.74       22.26     29.07 o
   5   5  22      140.69      128.01     33.30 o
   7   5  22      236.45      237.90     60.03 o
  -8   6  22      106.05      119.67     41.74 o
  -6   6  22      722.53      552.97     50.32 o
  -4   6  22      356.60      323.36     32.81 o
  -2   6  22      900.79      912.37     47.45 o
   0   6  22      287.74      261.89     54.86 o
   2   6  22      126.25      163.96     47.37 o
   4   6  22      654.25      608.67     45.21 o
  -3   7  22       24.69      -14.39     47.11 o
  -1   7  22       64.83       37.46     49.19 o
   1   7  22        0.05      -37.59     60.52 o
 -13   1  23      148.53      136.73     28.25 o
 -11   1  23      223.74      255.76     27.48 o
  -9   1  23      143.17      143.34     22.81 o
  -7   1  23     1838.39     1724.88     52.24 o
  -5   1  23     3994.38     4143.36    104.78 o
  -3   1  23        8.65        5.86     18.82 o
  -1   1  23       29.42       27.41     21.65 o
   1   1  23     3785.16     3956.50     66.89 o
   3   1  23        6.31       35.43     19.08 o
   5   1  23       18.21       17.86     19.37 o
   7   1  23     1334.86     1484.79     50.42 o
   9   1  23      136.93      172.26     31.79 o
 -12   2  23       66.94       43.40     33.82 o
 -10   2  23      124.51      149.53     25.08 o
  -8   2  23      288.44      303.38     30.39 o
  -6   2  23        5.59      -11.06     22.26 o
  -4   2  23      549.29      515.67     25.53 o
  -2   2  23      250.78      228.85     23.62 o
   0   2  23      355.05      350.87     28.47 o
   2   2  23      324.21      320.96     29.88 o
   4   2  23       12.73       31.28     34.15 o
   6   2  23      122.51      128.13     37.83 o
   8   2  23      187.45      184.44     34.02 o
  10   2  23      311.35      341.37     48.75 o
 -11   3  23      593.16      590.02     79.61 o
  -9   3  23       68.26       83.11     24.09 o
  -7   3  23       79.90       83.46     31.50 o
  -5   3  23     1668.86     1790.56     44.72 o
  -3   3  23       95.81       98.10     22.55 o
  -1   3  23     2073.36     2033.41     50.71 o
   1   3  23     5015.41     5205.49     93.30 o
   3   3  23       99.69       91.63     27.15 o
   5   3  23      163.52      168.24     41.08 o
   7   3  23       59.35       59.47     39.98 o
   9   3  23        0.19      -51.87     51.87 o
 -10   4  23      266.28      227.43     28.52 o
  -8   4  23        0.00      -15.84     24.52 o
  -6   4  23      204.08      216.24     35.61 o
  -4   4  23        0.02        2.05     26.72 o
  -2   4  23       69.81       77.71     27.87 o
   0   4  23        1.29      -22.72     22.72 o
   2   4  23      142.29      116.25     33.39 o
   4   4  23      258.53      248.46     29.46 o
   6   4  23       16.28      -16.74     35.95 o
   8   4  23       33.66      -22.15     53.04 o
  -9   5  23       72.45       58.69     28.04 o
  -7   5  23      573.82      476.84     64.20 o
  -5   5  23      599.89      634.98     43.66 o
  -3   5  23        2.46      -24.75     24.75 o
  -1   5  23       38.42        2.48     27.57 o
   1   5  23      633.59      716.06     48.48 o
   3   5  23      281.67      254.29     46.56 o
   5   5  23        6.84      -29.96     29.96 o
   7   5  23      615.48      614.86     75.68 o
  -6   6  23      277.24      183.36     43.88 o
  -4   6  23        2.78        9.89     27.52 o
  -2   6  23        1.89      -13.89     26.81 o
   0   6  23       17.53       12.22     41.82 o
   2   6  23       40.12      -31.42     42.04 o
   4   6  23      183.54      179.22     41.24 o
 -12   0  24      608.83      575.86     40.04 o
 -10   0  24     1393.71     1422.06     70.69 o
  -8   0  24     4368.12     4283.92    179.68 o
  -6   0  24       45.87       14.51     66.49 o
  -4   0  24        3.34      -25.99     28.77 o
  -2   0  24     3061.80     3404.69    117.87 o
   0   0  24        2.74      -17.70     25.75 o
   2   0  24      106.18       94.04     37.30 o
   4   0  24     1609.42     1747.84    208.87 o
   6   0  24      347.10      349.88     41.93 o
   8   0  24      165.66      211.44     54.50 o
  10   0  24      254.18      115.70     59.84 o
 -11   1  24      293.65      279.42     29.17 o
  -9   1  24       65.04       45.85     22.43 o
  -7   1  24       79.61       54.75     27.23 o
  -5   1  24     1061.79     1095.78     41.27 o
  -3   1  24       79.32       59.51     23.43 o
  -1   1  24       25.99       -9.66     19.50 o
   1   1  24      227.77      309.00     27.17 o
   3   1  24      727.83      765.98     38.76 o
   5   1  24        5.54       35.46     24.37 o
   7   1  24      162.43      187.44     28.86 o
   9   1  24      179.77      189.51     35.19 o
 -12   2  24       17.05       -6.99     32.42 o
 -10   2  24      992.10     1188.89    100.51 o
  -8   2  24     2675.24     2815.87     70.14 o
  -6   2  24      302.24      201.51     28.29 o
  -4   2  24      822.32      874.26     48.51 o
  -2   2  24     3666.91     3925.64     64.72 o
   0   2  24       63.64       56.82     23.25 o
   2   2  24      145.92      126.19     26.57 o
   4   2  24      122.67      188.50     26.43 o
   6   2  24       18.31       19.09     29.70 o
   8   2  24       65.99       24.31     33.63 o
 -11   3  24       15.72      -31.65     36.09 o
  -9   3  24       35.23       46.74     23.87 o
  -7   3  24      142.43      128.21     33.35 o
  -5   3  24       48.91       19.24     25.73 o
  -3   3  24        1.68        8.67     21.96 o
  -1   3  24      227.81      199.30     27.80 o
   1   3  24      240.11      173.08     27.25 o
   3   3  24       49.07       32.87     26.09 o
   5   3  24      275.30      243.83     33.73 o
   7   3  24      309.66      338.35     49.76 o
 -10   4  24      216.68      178.52     28.12 o
  -8   4  24      494.25      480.30     42.28 o
  -6   4  24       11.08       20.23     32.70 o
  -4   4  24      490.88      487.76     49.30 o
  -2   4  24     2919.78     3153.80     78.51 o
   0   4  24      289.06      279.60     30.58 o
   2   4  24       24.65      -29.21     29.21 o
   4   4  24       69.43       80.37     26.44 o
   6   4  24       64.11       61.78     93.69 o
  -7   5  24       10.24      -12.82     38.87 o
  -5   5  24        2.73       -1.92     30.82 o
  -3   5  24      149.03      111.16     34.94 o
  -1   5  24      353.61      306.78     36.12 o
   1   5  24      448.40      406.17     43.37 o
   3   5  24       26.74       -9.58     41.68 o
   5   5  24        0.34       41.75     36.47 o
  -6   6  24       38.94       28.58     39.58 o
  -4   6  24       86.33       56.38     29.88 o
  -2   6  24       14.43       16.81     28.09 o
   0   6  24        2.92       29.46     70.91 o
   2   6  24        0.97      -64.69     64.69 o
 -11   1  25     2619.01     2494.96    155.41 o
  -9   1  25      260.00      213.40     32.23 o
  -7   1  25       81.47       58.87     31.13 o
  -5   1  25     1359.73     1490.88     52.28 o
  -3   1  25       68.50       88.01     23.71 o
  -1   1  25      171.76      117.25     22.71 o
   1   1  25        7.92        6.26     23.61 o
   3   1  25      265.13      287.28     30.98 o
   5   1  25      621.86      601.15     35.39 o
   7   1  25      557.98      551.15     47.24 o
   9   1  25      131.54      175.88     42.45 o
 -10   2  25      159.34      120.58     26.82 o
  -8   2  25      422.79      356.24     37.53 o
  -6   2  25      107.74      130.89     28.60 o
  -4   2  25       42.57       43.72     23.41 o
  -2   2  25       29.56       24.46     22.39 o
   0   2  25      682.10      626.65     34.48 o
   2   2  25      358.20      367.32     32.86 o
   4   2  25      296.44      309.02     54.20 o
   6   2  25      243.04      234.02     36.50 o
   8   2  25       17.20      104.64     38.73 o
  -9   3  25       51.42       40.52     25.30 o
  -7   3  25       57.45       59.03     50.30 o
  -5   3  25     1378.69     1539.79     56.63 o
  -3   3  25      923.18      913.68     37.23 o
  -1   3  25     1113.31     1186.81     68.56 o
   1   3  25       48.14       29.29     26.52 o
   3   3  25       89.44       99.87     33.27 o
   5   3  25       59.50       21.67     26.14 o
   7   3  25       83.54       73.97     40.61 o
  -8   4  25       37.65       79.54     36.18 o
  -6   4  25      164.35       96.21     35.30 o
  -4   4  25       34.80        7.70     25.71 o
  -2   4  25      758.47      751.51     39.05 o
   0   4  25       84.33       56.51     26.65 o
   2   4  25       24.87       53.14     36.15 o
   4   4  25      524.73      549.09     36.78 o
   6   4  25        6.40        7.19     45.85 o
  -7   5  25       14.22       10.76     40.89 o
  -5   5  25      606.23      568.21     44.22 o
  -3   5  25       13.55       26.15     29.40 o
  -1   5  25       72.74       37.95     31.10 o
   1   5  25       16.10      -11.46     33.85 o
   3   5  25        1.02       41.08     43.91 o
   5   5  25      329.48      218.15     41.24 o
  -4   6  25      292.39      270.58     39.34 o
  -2   6  25      705.98      593.09     44.36 o
   0   6  25       36.23       84.71     67.71 o
 -10   0  26      261.57      298.12     49.87 o
  -8   0  26       13.34       32.63     40.28 o
  -6   0  26       67.88       83.47     35.70 o
  -4   0  26        5.73      -32.56     32.56 o
  -2   0  26      170.77      104.75     45.48 o
   0   0  26        0.48      -30.59     30.59 o
   2   0  26      722.91      658.21     54.16 o
   4   0  26     1774.77     1771.55     76.36 o
   6   0  26      720.68      900.90     99.00 o
   8   0  26       10.24      -34.27     34.27 o
 -11   1  26       24.03        8.27     28.32 o
  -9   1  26        6.99        6.60     28.73 o
  -7   1  26      293.62      290.69     31.79 o
  -5   1  26        2.92      -22.89     22.89 o
  -3   1  26       76.61       75.25     24.63 o
  -1   1  26      506.28      450.73     29.45 o
   1   1  26      170.53      134.05     28.56 o
   3   1  26       20.32        6.55     25.98 o
   5   1  26      162.05      207.57     46.36 o
   7   1  26      156.14      125.07     34.45 o
 -10   2  26       14.68       37.54     26.06 o
  -8   2  26      103.43       96.57     34.51 o
  -6   2  26       46.39       41.97     27.42 o
  -4   2  26      603.20      597.09     44.49 o
  -2   2  26      628.11      592.43     32.99 o
   0   2  26       97.48       23.80     24.03 o
   2   2  26       97.47       28.56     32.05 o
   4   2  26      360.00      317.05     39.61 o
   6   2  26      128.63      140.23     33.65 o
   8   2  26      182.22      239.26     59.84 o
  -9   3  26        0.01      -16.54     36.82 o
  -7   3  26        2.47        4.30     33.96 o
  -5   3  26      122.87       90.34     35.00 o
  -3   3  26      110.62      133.17     27.60 o
  -1   3  26       47.94        9.91     26.26 o
   1   3  26      223.36      231.99     32.49 o
   3   3  26      315.70      288.17     39.21 o
   5   3  26       93.36       44.21     34.31 o
   7   3  26       40.69       12.53     48.67 o
  -8   4  26      126.67      115.64     38.45 o
  -6   4  26       44.31       18.13     39.99 o
  -4   4  26      646.48      471.11     37.85 o
  -2   4  26      224.32      170.84     29.91 o
   0   4  26      237.06      210.03     54.71 o
   2   4  26       16.21      -11.10     31.95 o
   4   4  26       80.00       55.05     35.54 o
   6   4  26       94.24       27.30     47.40 o
  -5   5  26      717.96      600.00     74.40 o
  -3   5  26       53.09       37.34     29.03 o
  -1   5  26       25.15      -30.03     30.03 o
   1   5  26       93.81      101.86     37.98 o
   3   5  26        3.08      -40.70     61.88 o
  -9   1  27        6.90      -29.40     29.40 o
  -7   1  27       64.40       34.50     28.07 o
  -5   1  27      272.92      205.70     28.67 o
  -3   1  27        0.43       -3.26     25.75 o
  -1   1  27      512.27      500.01     39.81 o
   1   1  27     1184.82     1124.93     62.76 o
   3   1  27      520.28      480.30     36.83 o
   5   1  27      264.05      234.64     59.74 o
   7   1  27       42.62       23.02     63.82 o
 -10   2  27       26.98       -4.78     44.79 o
  -8   2  27       12.87      -16.68     33.00 o
  -6   2  27       63.68       47.05     28.70 o
  -4   2  27      279.27      252.72     30.07 o
  -2   2  27      478.16      422.17     39.47 o
   0   2  27      497.93      458.88     33.34 o
   2   2  27        2.09      -23.58     31.30 o
   4   2  27      103.53       97.72     34.02 o
   6   2  27        0.91       18.61     45.41 o
  -9   3  27      106.47       65.83     37.46 o
  -7   3  27      597.50      488.23     46.46 o
  -5   3  27      771.19      758.64     65.38 o
  -3   3  27      169.49      152.88     37.52 o
  -1   3  27       54.29       36.14     27.26 o
   1   3  27        5.20      -26.66     27.46 o
   3   3  27       18.11        8.02     32.71 o
   5   3  27      265.18      260.17     51.90 o
  -6   4  27        1.97      -50.91     50.91 o
  -4   4  27      213.25      210.08     37.50 o
  -2   4  27        3.95        1.09     26.80 o
   0   4  27       28.96       16.92     30.34 o
   2   4  27      111.90       70.65     36.17 o
   4   4  27       84.23       69.57     45.12 o
  -5   5  27        5.02      -41.29     41.29 o
  -3   5  27      125.62       72.23     30.54 o
  -1   5  27      183.97      149.50     31.90 o
   1   5  27      416.55      527.51     84.81 o
 -10   0  28      103.96       60.30     47.07 o
  -8   0  28      907.68      776.78    124.26 o
  -6   0  28       38.77       67.32     38.38 o
  -4   0  28     1223.76     1173.60     61.65 o
  -2   0  28     1836.03     1874.95     69.90 o
   0   0  28     1329.84     1325.54    104.94 o
   2   0  28      245.44      141.29     41.22 o
   4   0  28        4.28      -48.86     51.09 o
   6   0  28       66.33       90.73     66.05 o
  -9   1  28       69.41       51.31     33.96 o
  -7   1  28        0.75      -15.37     28.46 o
  -5   1  28       71.19       62.35     26.96 o
  -3   1  28      946.25      982.16     40.51 o
  -1   1  28       30.46       -5.73     30.52 o
   1   1  28        7.19      -21.71     30.57 o
   3   1  28      186.16      153.80     30.44 o
   5   1  28      153.51      140.70     45.47 o
  -8   2  28      860.57      697.25     57.98 o
  -6   2  28      295.91      337.08     41.03 o
  -4   2  28      114.25       84.65     27.92 o
  -2   2  28      414.56      414.38     40.07 o
   0   2  28      614.80      709.22     57.23 o
   2   2  28      372.43      322.08     47.17 o
   4   2  28      518.32      447.39     54.63 o
  -7   3  28      261.18      203.56     41.22 o
  -5   3  28       58.44       21.05     40.08 o
  -3   3  28       70.99       32.95     28.33 o
  -1   3  28       14.83       25.75     27.45 o
   1   3  28      299.55      203.25     33.33 o
   3   3  28       85.88      136.30     37.23 o
   5   3  28      220.52      149.41     68.97 o
  -6   4  28      558.30      470.57     60.14 o
  -4   4  28      171.89      106.50     37.12 o
  -2   4  28      345.69      346.56     62.10 o
   0   4  28       26.97       -4.89     29.98 o
   2   4  28      416.61      397.70     45.79 o
  -9   1  29      172.72      162.35     37.87 o
  -7   1  29      301.23      288.24     41.71 o
  -5   1  29      272.60      285.05     31.77 o
  -3   1  29      881.96      955.50     41.51 o
  -1   1  29       62.68      -34.01     34.01 o
   1   1  29        0.21        9.94     33.15 o
   3   1  29      254.23      304.47     40.46 o
   5   1  29      213.74      272.48     67.22 o
  -8   2  29       24.22        6.56     36.96 o
  -6   2  29      229.21      190.84     34.47 o
  -4   2  29      127.27      110.54     29.94 o
  -2   2  29      176.10       99.39     29.84 o
   0   2  29      113.80       86.78     30.84 o
   2   2  29       32.52       44.13     29.99 o
   4   2  29        0.08       43.57     42.87 o
  -7   3  29       23.21       30.25     38.45 o
  -5   3  29       94.95       56.95     36.37 o
  -3   3  29      229.41      225.11     33.78 o
  -1   3  29      685.69      555.96     52.39 o
   1   3  29      342.30      393.11     43.75 o
   3   3  29      394.57      401.12     71.45 o
  -4   4  29        8.72       -2.29     35.96 o
  -2   4  29       56.44       46.57     30.24 o
   0   4  29       16.97       14.89     38.16 o
  -8   0  30      193.50      117.52     55.00 o
  -6   0  30      682.07      745.51     66.33 o
  -4   0  30       24.77       81.82     40.02 o
  -2   0  30       19.96      -14.96     44.18 o
   0   0  30      217.29      249.27     73.83 o
   2   0  30      243.58      168.25     68.10 o
   4   0  30      478.88      528.77     82.48 o
  -7   1  30       17.45      -12.25     31.52 o
  -5   1  30      416.82      420.98     34.88 o
  -3   1  30      119.05      139.13     31.61 o
  -1   1  30       28.06       16.75     36.58 o
   1   1  30       73.73       65.41     37.19 o
   3   1  30       42.16       44.59     43.03 o
  -6   2  30      235.02      211.58     36.04 o
  -4   2  30      664.72      657.64     41.81 o
  -2   2  30      166.54      146.11     31.94 o
   0   2  30      199.88      178.81     67.22 o
   2   2  30       12.05       34.66     30.02 o
  -5   3  30        4.76      -35.07     35.07 o
  -3   3  30       26.68       19.91     30.90 o
  -1   3  30        6.69      -37.41     37.41 o
   1   3  30       54.64       62.35     32.49 o
  -5   1  31        1.37      -15.39     28.46 o
  -3   1  31      109.53      107.13     32.35 o
  -1   1  31        4.50       36.55     31.76 o
   1   1  31        5.89       23.46     36.78 o
  -4   2  31       10.14      -14.62     30.32 o
  -2   2  31        0.65      -12.69     31.44 o
   0   2  31        4.82      -17.84     37.95 o
  -4   0  32       10.18       11.27     42.05 o
  -2   0  32        4.05        4.91     56.29 o
   0   0  32       19.51       57.60     46.25 o
  -3   1  32        3.59       -3.41     33.78 o
  -1   1  32      135.46      124.14     35.58 o
 
